# Supplementary material for: Artificial intelligence and digital pathology: Opportunities and implications for immuno-oncology
Source: Biochim Biophys Acta Rev Cancer. Author manuscript; Available in PMC 2022 May 3. (PMC9062980; doi:10.1016/j.bbcan.2021.188520)
Supplement: 1 [file NIHMS1677922-supplement-1.bib]

@inproceedings{hagos2019concorde,
  title={ConCORDe-Net: Cell Count Regularized Convolutional Neural Network for Cell Detection in Multiplex Immunohistochemistry Images},
  author={Hagos, Yeman Brhane and Narayanan, Priya Lakshmi and Akarca, Ayse U and Marafioti, Teresa and Yuan, Yinyin},
  booktitle={International Conference on Medical Image Computing and Computer-Assisted Intervention},
  pages={667--675},
  year={2019},
  organization={Springer}
}

@article{failmezger2019topological,
  title={Topological Tumor Graphs: a graph-based spatial model to infer stromal recruitment for immunosuppression in melanoma histology},
  author={Failmezger, Henrik and Muralidhar, Sathya and Rullan, Antonio and de Andrea, Carlos E and Sahai, Erik and Yuan, Yinyin},
  journal={Cancer Research},
  year={2019},
  publisher={AACR}
}

@article{zhang2018interfaces,
  title={Interfaces of malignant and immunologic clonal dynamics in ovarian cancer},
  author={Zhang, Allen W and McPherson, Andrew and Milne, Katy and Kroeger, David R and Hamilton, Phineas T and Miranda, Alex and Funnell, Tyler and Little, Nicole and de Souza, Camila PE and Laan, Sonya and others},
  journal={Cell},
  volume={173},
  number={7},
  pages={1755--1769},
  year={2018},
  publisher={Elsevier}
}

@article{angelova2018evolution,
  title={Evolution of metastases in space and time under immune selection},
  author={Angelova, Mihaela and Mlecnik, Bernhard and Vasaturo, Angela and Bindea, Gabriela and Fredriksen, Tessa and Lafontaine, Lucie and Buttard, B{\'e}n{\'e}dicte and Morgand, Erwan and Bruni, Daniela and Jouret-Mourin, Anne and others},
  journal={Cell},
  volume={175},
  number={3},
  pages={751--765},
  year={2018},
  publisher={Elsevier}
}

@article{greaves2015evolutionary,
  title={Evolutionary determinants of cancer},
  author={Greaves, Mel},
  journal={Cancer Discovery},
  volume={5},
  number={8},
  pages={806--820},
  year={2015},
  publisher={AACR}
}


@article{merlo2006cancer,
  title={Cancer as an evolutionary and ecological process},
  author={Merlo, Lauren MF and Pepper, John W and Reid, Brian J and Maley, Carlo C},
  journal={Nature Reviews Cancer},
  volume={6},
  number={12},
  pages={924--935},
  year={2006},
  publisher={Nature Publishing Group}
}


@article{weinberg2008coevolution,
  title={Coevolution in the tumor microenvironment},
  author={Weinberg, Robert A},
  journal={Nature Genetics},
  volume={40},
  number={5},
  pages={494--495},
  year={2008},
  publisher={Nature Publishing Group}
}

@article{corredor2019spatial,
  title={Spatial architecture and arrangement of tumor-infiltrating lymphocytes for predicting likelihood of recurrence in early-stage non--small cell lung cancer},
  author={Corredor, Germ{\'a}n and Wang, Xiangxue and Zhou, Yu and Lu, Cheng and Fu, Pingfu and Syrigos, Konstantinos and Rimm, David L and Yang, Michael and Romero, Eduardo and Schalper, Kurt A and others},
  journal={Clinical Cancer Research},
  volume={25},
  number={5},
  pages={1526--1534},
  year={2019},
  publisher={AACR}
}


@article{bartoschek2018spatially,
  title={Spatially and functionally distinct subclasses of breast cancer-associated fibroblasts revealed by single cell RNA sequencing},
  author={Bartoschek, Michael and Oskolkov, Nikolay and Bocci, Matteo and L{\"o}vrot, John and Larsson, Christer and Sommarin, Mikael and Madsen, Chris D and Lindgren, David and Pekar, Gyula and Karlsson, G{\"o}ran and others},
  journal={Nature Communications},
  volume={9},
  number={1},
  pages={1--13},
  year={2018},
  publisher={Nature Publishing Group}
}


@article{costa2018fibroblast,
  title={Fibroblast heterogeneity and immunosuppressive environment in human breast cancer},
  author={Costa, Ana and Kieffer, Yann and Scholer-Dahirel, Alix and Pelon, Floriane and Bourachot, Brigitte and Cardon, Melissa and Sirven, Philemon and Magagna, Ilaria and Fuhrmann, Laetitia and Bernard, Charles and others},
  journal={Cancer Cell},
  volume={33},
  number={3},
  pages={463--479},
  year={2018},
  publisher={Elsevier}
}


@article{bera2019artificial,
  title={Artificial intelligence in digital pathology—new tools for diagnosis and precision oncology},
  author={Bera, Kaustav and Schalper, Kurt A and Rimm, David L and Velcheti, Vamsidhar and Madabhushi, Anant},
  journal={Nature Reviews Clinical Oncology},
  volume={16},
  number={11},
  pages={703--715},
  year={2019},
  publisher={Nature Publishing Group}
}
@article{AbdulJabbar2020,
  title={Geospatial immune variability illuminates differential evolution of lung adenocarcinoma},
  author={AbdulJabbar, Khalid and Raza,  Shan E Ahmed and Rosenthal, Rachel and Jamal-Hanjani, Mariam and Veeriah, Selvaraju and Akarca, Ayse and Lund, Tom and Moore, David A. and Salgado, Roberto and Al Bakir, Maise and Zapata, Luis and Hiley,  Crispin T. and Officer, Leah and Sereno, Marco and Smith, Claire and  Loi, Sherene and Marafioti, Teresa and Quezada, Sergio A. and McGranahan, Nicholas and Quesne, John Le and Yuan, Yinyin},
  journal={Nature Medicine},
  year={2020},
}

@article{abduljabbar2020geospatial,
  title={Geospatial immune variability illuminates differential evolution of lung adenocarcinoma},
  author={AbdulJabbar, Khalid and Raza, Shan E Ahmed and Rosenthal, Rachel and Jamal-Hanjani, Mariam and Veeriah, Selvaraju and Akarca, Ayse and Lund, Tom and Moore, David A and Salgado, Roberto and Al Bakir, Maise and others},
  journal={Nature Medicine},
  pages={1--9},
  year={2020},
  publisher={Nature Publishing Group}
}


@article{tang2018comprehensive,
  title={Comprehensive analysis of the clinical immuno-oncology landscape},
  author={Tang, Jun and Shalabi, A and Hubbard-Lucey, VM},
  journal={Annals of Oncology},
  volume={29},
  number={1},
  pages={84--91},
  year={2018},
  publisher={Oxford University Press}
}


@article{dong2002tumor,
  title={Tumor-associated B7-H1 promotes T-cell apoptosis: a potential mechanism of immune evasion},
  author={Dong, Haidong and Strome, Scott E and Salomao, Diva R and Tamura, Hideto and Hirano, Fumiya and Flies, Dallas B and Roche, Patrick C and Lu, Jun and Zhu, Gefeng and Tamada, Koji and others},
  journal={Nature medicine},
  volume={8},
  number={8},
  pages={793--800},
  year={2002},
  publisher={Nature Publishing Group}
}
@inproceedings{vinay2015immune,
  title={Immune evasion in cancer: Mechanistic basis and therapeutic strategies},
  author={Vinay, Dass S and Ryan, Elizabeth P and Pawelec, Graham and Talib, Wamidh H and Stagg, John and Elkord, Eyad and Lichtor, Terry and Decker, William K and Whelan, Richard L and Kumara, HMC Shantha and others},
  booktitle={Seminars in cancer biology},
  volume={35},
  pages={S185--S198},
  year={2015},
  organization={Elsevier}
}


@article{keren2018structured,
  title={A structured tumor-immune microenvironment in triple negative breast cancer revealed by multiplexed ion beam imaging},
  author={Keren, Leeat and Bosse, Marc and Marquez, Diana and Angoshtari, Roshan and Jain, Samir and Varma, Sushama and Yang, Soo-Ryum and Kurian, Allison and Van Valen, David and West, Robert and others},
  journal={Cell},
  volume={174},
  number={6},
  pages={1373--1387},
  year={2018},
  publisher={Elsevier}
}

@article{giesen2014highly,
  title={Highly multiplexed imaging of tumor tissues with subcellular resolution by mass cytometry},
  author={Giesen, Charlotte and Wang, Hao AO and Schapiro, Denis and Zivanovic, Nevena and Jacobs, Andrea and Hattendorf, Bodo and Sch{\"u}ffler, Peter J and Grolimund, Daniel and Buhmann, Joachim M and Brandt, Simone and others},
  journal={Nature methods},
  volume={11},
  number={4},
  pages={417--422},
  year={2014},
  publisher={Nature Publishing Group}
}

@article{goltsev2018deep,
  title={Deep profiling of mouse splenic architecture with CODEX multiplexed imaging},
  author={Goltsev, Yury and Samusik, Nikolay and Kennedy-Darling, Julia and Bhate, Salil and Hale, Matthew and Vazquez, Gustavo and Black, Sarah and Nolan, Garry P},
  journal={Cell},
  volume={174},
  number={4},
  pages={968--981},
  year={2018},
  publisher={Elsevier}
}


@article{foley2019gene,
  title={Gene expression profiling of single cells from archival tissue with laser-capture microdissection and Smart-3SEQ},
  author={Foley, Joseph W and Zhu, Chunfang and Jolivet, Philippe and Zhu, Shirley X and Lu, Peipei and Meaney, Michael J and West, Robert B},
  journal={Genome research},
  volume={29},
  number={11},
  pages={1816--1825},
  year={2019},
  publisher={Cold Spring Harbor Lab}
}
@inproceedings{raza2019deconvolving,
  title={Deconvolving Convolutional Neural Network for Cell Detection},
  author={Raza, Shan E Ahmed and AbdulJabbar, Khalid and Jamal-Hanjani, Mariam and Veeriah, Selvaraju and Le Quesne, John and Swanton, Charles and Yuan, Yinyin},
  booktitle={2019 IEEE 16th International Symposium on Biomedical Imaging (ISBI 2019)},
  pages={891--894},
  year={2019},
  organization={IEEE}
}

@article{wang_image_2004,
  title={Image quality assessment: from error visibility to structural similarity},
  author={Wang, Zhou and Bovik, Alan C and Sheikh, Hamid R and Simoncelli, Eero P},
  journal={IEEE transactions on image processing},
  volume={13},
  number={4},
  pages={600--612},
  year={2004},
  publisher={IEEE}
}
@article{wang_high-resolution_2017,
	title = {High-Resolution Image Synthesis and Semantic Manipulation with Conditional {GANs}},
	url = {http://arxiv.org/abs/1711.11585},
	abstract = {We present a new method for synthesizing high-resolution photo-realistic images from semantic label maps using conditional generative adversarial networks (conditional {GANs}). Conditional {GANs} have enabled a variety of applications, but the results are often limited to low-resolution and still far from realistic. In this work, we generate 2048x1024 visually appealing results with a novel adversarial loss, as well as new multi-scale generator and discriminator architectures. Furthermore, we extend our framework to interactive visual manipulation with two additional features. First, we incorporate object instance segmentation information, which enables object manipulations such as removing/adding objects and changing the object category. Second, we propose a method to generate diverse results given the same input, allowing users to edit the object appearance interactively. Human opinion studies demonstrate that our method significantly outperforms existing methods, advancing both the quality and the resolution of deep image synthesis and editing.},
	journaltitle = {{arXiv}:1711.11585 [cs]},
	author = {Wang, Ting-Chun and Liu, Ming-Yu and Zhu, Jun-Yan and Tao, Andrew and Kautz, Jan and Catanzaro, Bryan},
	urldate = {2018-06-14},
	date = {2017-11-30},
	eprinttype = {arxiv},
	eprint = {1711.11585},
	keywords = {Computer Science - Computer Vision and Pattern Recognition, Computer Science - Learning, Computer Science - Graphics},
	file = {arXiv\:1711.11585 PDF:/home/john/Dropbox/Zotero/storage/N62Y6B3H/Wang et al. - 2017 - High-Resolution Image Synthesis and Semantic Manip.pdf:application/pdf;arXiv.org Snapshot:/home/john/Dropbox/Zotero/storage/CHWED3JI/1711.html:text/html}
}

@incollection{zhang_colorful_2016,
	title = {Colorful Image Colorization},
	isbn = {978-3-319-46486-2 978-3-319-46487-9},
	url = {https://link.springer.com/chapter/10.1007/978-3-319-46487-9_40},
	series = {Lecture Notes in Computer Science},
	abstract = {Given a grayscale photograph as input, this paper attacks the problem of hallucinating a plausible color version of the photograph. This problem is clearly underconstrained, so previous approaches have either relied on significant user interaction or resulted in desaturated colorizations. We propose a fully automatic approach that produces vibrant and realistic colorizations. We embrace the underlying uncertainty of the problem by posing it as a classification task and use class-rebalancing at training time to increase the diversity of colors in the result. The system is implemented as a feed-forward pass in a {CNN} at test time and is trained on over a million color images. We evaluate our algorithm using a “colorization Turing test,” asking human participants to choose between a generated and ground truth color image. Our method successfully fools humans on 32 \% of the trials, significantly higher than previous methods. Moreover, we show that colorization can be a powerful pretext task for self-supervised feature learning, acting as a cross-channel encoder. This approach results in state-of-the-art performance on several feature learning benchmarks.},
	pages = {649--666},
	booktitle = {Computer Vision – {ECCV} 2016},
	publisher = {Springer, Cham},
	author = {Zhang, Richard and Isola, Phillip and Efros, Alexei A.},
	urldate = {2018-06-14},
	date = {2016-10-08},
	langid = {english},
	doi = {10.1007/978-3-319-46487-9_40},
	file = {Snapshot:/home/john/Dropbox/Zotero/storage/TBV5UPSW/978-3-319-46487-9_40.html:text/html}
}
@inproceedings{wang_multiscale_2003,
  title={Multiscale structural similarity for image quality assessment},
  author={Wang, Zhou and Simoncelli, Eero P and Bovik, Alan C},
  booktitle={Signals, Systems and Computers, 2004. Conference Record of the Thirty-Seventh Asilomar Conference on},
  volume={2},
  pages={1398--1402},
  year={2003},
  organization={Ieee}
}
@inproceedings{tosun_histological_2017,
	title = {Histological Detection of High-Risk Benign Breast Lesions from Whole Slide Images},
	isbn = {978-3-319-66184-1 978-3-319-66185-8},
	url = {https://link.springer.com/chapter/10.1007/978-3-319-66185-8_17},
	doi = {10.1007/978-3-319-66185-8_17},
	series = {Lecture Notes in Computer Science},
	abstract = {Accurate diagnosis of high-risk benign breast lesions is crucial in patient management since they are associated with an increased risk of invasive breast cancer development. Since it is not yet possible to identify the occult cancer patients without surgery, this limitation leads to retrospectively unnecessary surgeries. In this paper, we present a computational pathology pipeline for histological diagnosis of high-risk benign breast lesions from whole slide images ({WSIs}). Our pipeline includes {WSI} stain color normalization, ductal regions of interest ({ROIs}) segmentation, and cytological and architectural feature extraction to classify ductal {ROIs} into triaged high-risk benign lesions. We curated 93 {WSIs} of breast tissues containing high-risk benign lesions based on pathology reports and collected ground truth annotations from three different pathologists for the ductal {ROIs} segmented by our pipeline. Our method has comparable performance to a pool of expert pathologists.},
	eventtitle = {International Conference on Medical Image Computing and Computer-Assisted Intervention},
	pages = {144--152},
	booktitle = {Medical Image Computing and Computer-Assisted Intervention − {MICCAI} 2017},
	publisher = {Springer, Cham},
	author = {Tosun, Akif Burak and Nguyen, Luong and Ong, Nathan and Navolotskaia, Olga and Carter, Gloria and Fine, Jeffrey L. and Taylor, D. Lansing and Chennubhotla, S. Chakra},
	urldate = {2018-06-18},
	date = {2017-09-10},
	langid = {english},
	file = {Snapshot:/home/john/Dropbox/Zotero/storage/Y6SJXV48/978-3-319-66185-8_17.html:text/html}
}
@online{pohsuan_augmented_nodate,
	title = {An Augmented Reality Microscope for Cancer Detection},
	url = {http://ai.googleblog.com/2018/04/an-augmented-reality-microscope.html},
	abstract = {Posted by Martin Stumpe, Technical Lead and Craig Mermel, Product Manager, Google Brain Team   Applications of deep learning  to medical dis...},
	titleaddon = {Google {AI} Blog},
	author = {Po­Hsuan, Chen and Krishna, Gadepalli and Robert, {MacDonald} and Yun, Liu and Kunal, Nagpal and Timo, Kohlberger and Greg S., Corrado and Jason D., Hipp and Martin C., Stumpe},
	urldate = {2018-06-19},
	langid = {english},
	file = {An_Augmented_Reality_Microscope_for_Real-time_Automated_Detection_of_Cancer.pdf:/home/john/Dropbox/Zotero/storage/M3LKGN3X/An_Augmented_Reality_Microscope_for_Real-time_Automated_Detection_of_Cancer.pdf:application/pdf;Snapshot:/home/john/Dropbox/Zotero/storage/3TB9CIIJ/an-augmented-reality-microscope.html:text/html}
}
@article{litjens_deep_2016,
	title = {Deep learning as a tool for increased accuracy and efficiency of histopathological diagnosis},
	volume = {6},
	rights = {2016 Nature Publishing Group},
	issn = {2045-2322},
	url = {https://www.nature.com/articles/srep26286},
	doi = {10.1038/srep26286},
	abstract = {Article},
	pages = {srep26286},
	journaltitle = {Scientific Reports},
	author = {Litjens, Geert and Sánchez, Clara I. and Timofeeva, Nadya and Hermsen, Meyke and Nagtegaal, Iris and Kovacs, Iringo and Kaa, Christina Hulsbergen-van de and Bult, Peter and Ginneken, Bram van and Laak, Jeroen van der},
	urldate = {2017-09-13},
	date = {2016-05-23},
	langid = {english},
	file = {Full Text PDF:/home/john/Dropbox/Zotero/storage/HN8NJK2P/Litjens et al. - 2016 - Deep learning as a tool for increased accuracy and.pdf:application/pdf;Snapshot:/home/john/Dropbox/Zotero/storage/TU8M8UWV/srep26286.html:text/html}
}
@inproceedings{he_deep_2016,
	title = {Deep Residual Learning for Image Recognition},
	isbn = {978-1-4673-8851-1},
	url = {http://ieeexplore.ieee.org/document/7780459/},
	doi = {10.1109/CVPR.2016.90},
	abstract = {Deeper neural networks are more difﬁcult to train. We present a residual learning framework to ease the training of networks that are substantially deeper than those used previously. We explicitly reformulate the layers as learning residual functions with reference to the layer inputs, instead of learning unreferenced functions. We provide comprehensive empirical evidence showing that these residual networks are easier to optimize, and can gain accuracy from considerably increased depth. On the {ImageNet} dataset we evaluate residual nets with a depth of up to 152 layers—8× deeper than {VGG} nets [40] but still having lower complexity. An ensemble of these residual nets achieves 3.57\% error on the {ImageNet} test set. This result won the 1st place on the {ILSVRC} 2015 classiﬁcation task. We also present analysis on {CIFAR}-10 with 100 and 1000 layers.},
	pages = {770--778},
	publisher = {{IEEE}},
	author = {He, Kaiming and Zhang, Xiangyu and Ren, Shaoqing and Sun, Jian},
	urldate = {2018-06-19},
	date = {2016-06},
	langid = {english},
	file = {He et al. - 2016 - Deep Residual Learning for Image Recognition.pdf:/home/john/Dropbox/Zotero/storage/WR6S2F5P/He et al. - 2016 - Deep Residual Learning for Image Recognition.pdf:application/pdf}
}
@inproceedings{gatys_image_2016,
	title = {Image style transfer using convolutional neural networks},
	booktitle = {Computer {Vision} and {Pattern} {Recognition} ({CVPR}), 2016 {IEEE} {Conference} on},
	publisher = {IEEE},
	author = {Gatys, Leon A and Ecker, Alexander S and Bethge, Matthias},
	year = {2016},
	pages = {2414--2423}
}

@inproceedings{liu_coupled_2016,
	title = {Coupled generative adversarial networks},
	booktitle = {Advances in neural information processing systems},
	author = {Liu, Ming-Yu and Tuzel, Oncel},
	year = {2016},
	pages = {469--477}
}
@inproceedings{shrivastava_learning_2017,
	title = {Learning from simulated and unsupervised images through adversarial training},
	volume = {3},
	booktitle = {The {IEEE} {Conference} on {Computer} {Vision} and {Pattern} {Recognition} ({CVPR})},
	author = {Shrivastava, Ashish and Pfister, Tomas and Tuzel, Oncel and Susskind, Josh and Wang, Wenda and Webb, Russ},
	year = {2017},
	pages = {6}
}
@inproceedings{bayramoglu_towards_2017,
	title = {Towards Virtual H\&E Staining of Hyperspectral Lung Histology Images Using Conditional Generative Adversarial Networks},
	isbn = {978-1-5386-1034-3},
	url = {http://ieeexplore.ieee.org/document/8265226/},
	doi = {10.1109/ICCVW.2017.15},
	abstract = {The microscopic image of a specimen in the absence of staining appears colorless and textureless. Therefore, microscopic inspection of tissue requires chemical staining to create contrast. Hematoxylin and eosin (H\&E) is the most widely used chemical staining technique in histopathology. However, such staining creates obstacles for automated image analysis systems. Due to different chemical formulations, different scanners, section thickness, and lab protocols, similar tissues can greatly differ in appearance. This huge variability is one of the main challenges in designing robust and resilient automated image analysis systems. Moreover, staining process is time consuming and its chemical effects deform structures of specimens.},
	pages = {64--71},
	publisher = {{IEEE}},
	author = {Bayramoglu, Neslihan and Kaakinen, Mika and Eklund, Lauri and Heikkila, Janne},
	urldate = {2018-06-18},
	date = {2017-10},
	langid = {english},
	file = {Bayramoglu et al. - 2017 - Towards Virtual H&E Staining of Hyperspectral Lung.pdf:/home/john/Dropbox/Zotero/storage/FM69F4GS/Bayramoglu et al. - 2017 - Towards Virtual H&E Staining of Hyperspectral Lung.pdf:application/pdf}
}
@article{bautista_digital_2012,
	title = {Digital simulation of staining in histopathology multispectral images: enhancement and linear transformation of spectral transmittance},
	volume = {17},
	issn = {1083-3668, 1560-2281},
	url = {https://www.spiedigitallibrary.org/journals/Journal-of-Biomedical-Optics/volume-17/issue-5/056013/Digital-simulation-of-staining-in-histopathology-multispectral-images--enhancement/10.1117/1.JBO.17.5.056013.short},
	doi = {10.1117/1.JBO.17.5.056013},
	shorttitle = {Digital simulation of staining in histopathology multispectral images},
	abstract = {Hematoxylin and eosin (H\&E) stain is currently the most popular for routine histopathology staining. Special and/or immuno-histochemical ({IHC}) staining is often requested to further corroborate the initial diagnosis on H\&E stained tissue sections. Digital simulation of staining (or digital staining) can be a very valuable tool to produce the desired stained images from the H\&E stained tissue sections instantaneously. We present an approach to digital staining of histopathology multispectral images by combining the effects of spectral enhancement and spectral transformation. Spectral enhancement is accomplished by shifting the N-band original spectrum of the multispectral pixel with the weighted difference between the pixel's original and estimated spectrum; the spectrum is estimated using \textit{M} {\textless} {\textless}i{\textgreater}N{\textless}/i{\textgreater} principal component ({PC}) vectors. The pixel's enhanced spectrum is transformed to the spectral configuration associated to its reaction to a specific stain by utilizing an {\textless}i{\textgreater}N{\textless}/i{\textgreater} × {\textless}i{\textgreater}N{\textless}/i{\textgreater} transformation matrix, which is derived through application of least mean squares method to the enhanced and target spectral transmittance samples of the different tissue components found in the image. Results of our experiments on the digital conversion of an H\&E stained multispectral image to its Masson's trichrome stained equivalent show the viability of the method.},
	pages = {056013},
	number = {5},
	journaltitle = {Journal of Biomedical Optics},
	shortjournal = {{JBO}, {JBOPFO}},
	author = {Bautista, Pinky A. and Yagi, Yukako},
	urldate = {2018-06-18},
	date = {2012-05},
	file = {Full Text PDF:/home/john/Dropbox/Zotero/storage/2RU2SIAG/Bautista and Yagi - 2012 - Digital simulation of staining in histopathology m.pdf:application/pdf;Snapshot:/home/john/Dropbox/Zotero/storage/QFEXACW9/1.JBO.17.5.056013.html:text/html}
}
@article{hou_unsupervised_2017,
	title = {Unsupervised Histopathology Image Synthesis},
	url = {http://arxiv.org/abs/1712.05021},
	abstract = {Hematoxylin and Eosin stained histopathology image analysis is essential for the diagnosis and study of complicated diseases such as cancer. Existing state-of-the-art approaches demand extensive amount of supervised training data from trained pathologists. In this work we synthesize in an unsupervised manner, large histopathology image datasets, suitable for supervised training tasks. We propose a unified pipeline that: a) generates a set of initial synthetic histopathology images with paired information about the nuclei such as segmentation masks; b) refines the initial synthetic images through a Generative Adversarial Network ({GAN}) to reference styles; c) trains a task-specific {CNN} and boosts the performance of the task-specific {CNN} with on-the-fly generated adversarial examples. Our main contribution is that the synthetic images are not only realistic, but also representative (in reference styles) and relatively challenging for training task-specific {CNNs}. We test our method for nucleus segmentation using images from four cancer types. When no supervised data exists for a cancer type, our method without supervision cost significantly outperforms supervised methods which perform across-cancer generalization. Even when supervised data exists for all cancer types, our approach without supervision cost performs better than supervised methods.},
	journaltitle = {{arXiv}:1712.05021 [cs]},
	author = {Hou, Le and Agarwal, Ayush and Samaras, Dimitris and Kurc, Tahsin M. and Gupta, Rajarsi R. and Saltz, Joel H.},
	urldate = {2018-04-14},
	date = {2017-12-13},
	eprinttype = {arxiv},
	eprint = {1712.05021},
	keywords = {Computer Science - Computer Vision and Pattern Recognition},
	file = {arXiv\:1712.05021 PDF:/home/john/Dropbox/Zotero/storage/2EFGTQRA/Hou et al. - 2017 - Unsupervised Histopathology Image Synthesis.pdf:application/pdf;arXiv.org Snapshot:/home/john/Dropbox/Zotero/storage/SN32383P/1712.html:text/html}
}

@article{cho_neural_2017,
	title = {Neural Stain-Style Transfer Learning using {GAN} for Histopathological Images},
	url = {http://arxiv.org/abs/1710.08543},
	abstract = {Performance of data-driven network for tumor classification varies with stain-style of histopathological images. This article proposes the stain-style transfer ({SST}) model based on conditional generative adversarial networks ({GANs}) which is to learn not only the certain color distribution but also the corresponding histopathological pattern. Our model considers feature-preserving loss in addition to well-known {GAN} loss. Consequently our model does not only transfers initial stain-styles to the desired one but also prevent the degradation of tumor classifier on transferred images. The model is examined using the {CAMELYON}16 dataset.},
	journaltitle = {{arXiv}:1710.08543 [cs]},
	author = {Cho, Hyungjoo and Lim, Sungbin and Choi, Gunho and Min, Hyunseok},
	urldate = {2018-06-10},
	date = {2017-10-23},
	eprinttype = {arxiv},
	eprint = {1710.08543},
	keywords = {Computer Science - Computer Vision and Pattern Recognition, Computer Science - Artificial Intelligence},
	file = {arXiv\:1710.08543 PDF:/home/john/Dropbox/Zotero/storage/LIFNXY2Z/Cho et al. - 2017 - Neural Stain-Style Transfer Learning using GAN for.pdf:application/pdf;arXiv.org Snapshot:/home/john/Dropbox/Zotero/storage/MGPM8V2M/1710.html:text/html}
}

@article{rivenson_deep_2018,
	title = {Deep learning-based virtual histology staining using auto-fluorescence of label-free tissue},
	url = {http://arxiv.org/abs/1803.11293},
	abstract = {Histological analysis of tissue samples is one of the most widely used methods for disease diagnosis. After taking a sample from a patient, it goes through a lengthy and laborious preparation, which stains the tissue to visualize different histological features under a microscope. Here, we demonstrate a label-free approach to create a virtually-stained microscopic image using a single wide-field auto-fluorescence image of an unlabeled tissue sample, bypassing the standard histochemical staining process, saving time and cost. This method is based on deep learning, and uses a convolutional neural network trained using a generative adversarial network model to transform an auto-fluorescence image of an unlabeled tissue section into an image that is equivalent to the bright-field image of the stained-version of the same sample. We validated this method by successfully creating virtually-stained microscopic images of human tissue samples, including sections of salivary gland, thyroid, kidney, liver and lung tissue, also covering three different stains. This label-free virtual-staining method eliminates cumbersome and costly histochemical staining procedures, and would significantly simplify tissue preparation in pathology and histology fields.},
	journaltitle = {{arXiv}:1803.11293 [physics]},
	author = {Rivenson, Yair and Wang, Hongda and Wei, Zhensong and Zhang, Yibo and Gunaydin, Harun and Ozcan, Aydogan},
	urldate = {2018-06-10},
	date = {2018-03-29},
	eprinttype = {arxiv},
	eprint = {1803.11293},
	keywords = {Computer Science - Computer Vision and Pattern Recognition, Computer Science - Learning, 68T01, 68T05, 68U10, 62M45, 78M32, 92C50, 92C55, 94A08, I.2, I.2.1, I.2.10, I.2.6, I.3, I.3.3, I.4.3, I.4.4, I.4.9, J.3, Physics - Medical Physics},
	file = {arXiv\:1803.11293 PDF:/home/john/Dropbox/Zotero/storage/GXIBHXYG/Rivenson et al. - 2018 - Deep learning-based virtual histology staining usi.pdf:application/pdf;arXiv.org Snapshot:/home/john/Dropbox/Zotero/storage/77952KPV/1803.html:text/html}
}

@inproceedings{zhu_unpaired_2017,
	title = {Unpaired Image-to-Image Translation Using Cycle-Consistent Adversarial Networks},
	isbn = {978-1-5386-1032-9},
	url = {http://ieeexplore.ieee.org/document/8237506/},
	doi = {10.1109/ICCV.2017.244},
	pages = {2242--2251},
	publisher = {{IEEE}},
	author = {Zhu, Jun-Yan and Park, Taesung and Isola, Phillip and Efros, Alexei A.},
	urldate = {2018-06-14},
	date = {2017-10},
	langid = {english},
	file = {Zhu et al. - 2017 - Unpaired Image-to-Image Translation Using Cycle-Co.pdf:/home/john/Dropbox/Zotero/storage/37S47WW3/Zhu et al. - 2017 - Unpaired Image-to-Image Translation Using Cycle-Co.pdf:application/pdf}
}

@inproceedings{isola_image--image_2017,
	title = {Image-to-Image Translation with Conditional Adversarial Networks},
	isbn = {978-1-5386-0457-1},
	url = {http://ieeexplore.ieee.org/document/8100115/},
	doi = {10.1109/CVPR.2017.632},
	abstract = {We investigate conditional adversarial networks as a general-purpose solution to image-to-image translation problems. These networks not only learn the mapping from input image to output image, but also learn a loss function to train this mapping. This makes it possible to apply the same generic approach to problems that traditionally would require very different loss formulations. We demonstrate that this approach is effective at synthesizing photos from label maps, reconstructing objects from edge maps, and colorizing images, among other tasks. Moreover, since the release of the pix2pix software associated with this paper, hundreds of twitter users have posted their own artistic experiments using our system. As a community, we no longer hand-engineer our mapping functions, and this work suggests we can achieve reasonable results without handengineering our loss functions either.},
	pages = {5967--5976},
	publisher = {{IEEE}},
	author = {Isola, Phillip and Zhu, Jun-Yan and Zhou, Tinghui and Efros, Alexei A.},
	urldate = {2018-06-14},
	date = {2017-07},
	langid = {english},
	file = {Isola et al. - 2017 - Image-to-Image Translation with Conditional Advers.pdf:/home/john/Dropbox/Zotero/storage/K7CJJGCV/Isola et al. - 2017 - Image-to-Image Translation with Conditional Advers.pdf:application/pdf}
}

@article{wang_high-resolution_2017,
	title = {High-Resolution Image Synthesis and Semantic Manipulation with Conditional {GANs}},
	url = {http://arxiv.org/abs/1711.11585},
	abstract = {We present a new method for synthesizing high-resolution photo-realistic images from semantic label maps using conditional generative adversarial networks (conditional {GANs}). Conditional {GANs} have enabled a variety of applications, but the results are often limited to low-resolution and still far from realistic. In this work, we generate 2048x1024 visually appealing results with a novel adversarial loss, as well as new multi-scale generator and discriminator architectures. Furthermore, we extend our framework to interactive visual manipulation with two additional features. First, we incorporate object instance segmentation information, which enables object manipulations such as removing/adding objects and changing the object category. Second, we propose a method to generate diverse results given the same input, allowing users to edit the object appearance interactively. Human opinion studies demonstrate that our method significantly outperforms existing methods, advancing both the quality and the resolution of deep image synthesis and editing.},
	journaltitle = {{arXiv}:1711.11585 [cs]},
	author = {Wang, Ting-Chun and Liu, Ming-Yu and Zhu, Jun-Yan and Tao, Andrew and Kautz, Jan and Catanzaro, Bryan},
	urldate = {2018-06-14},
	date = {2017-11-30},
	eprinttype = {arxiv},
	eprint = {1711.11585},
	keywords = {Computer Science - Computer Vision and Pattern Recognition, Computer Science - Learning, Computer Science - Graphics},
	file = {arXiv\:1711.11585 PDF:/home/john/Dropbox/Zotero/storage/N62Y6B3H/Wang et al. - 2017 - High-Resolution Image Synthesis and Semantic Manip.pdf:application/pdf;arXiv.org Snapshot:/home/john/Dropbox/Zotero/storage/CHWED3JI/1711.html:text/html}
}

@incollection{zhang_colorful_2016,
	title = {Colorful Image Colorization},
	isbn = {978-3-319-46486-2 978-3-319-46487-9},
	url = {https://link.springer.com/chapter/10.1007/978-3-319-46487-9_40},
	series = {Lecture Notes in Computer Science},
	abstract = {Given a grayscale photograph as input, this paper attacks the problem of hallucinating a plausible color version of the photograph. This problem is clearly underconstrained, so previous approaches have either relied on significant user interaction or resulted in desaturated colorizations. We propose a fully automatic approach that produces vibrant and realistic colorizations. We embrace the underlying uncertainty of the problem by posing it as a classification task and use class-rebalancing at training time to increase the diversity of colors in the result. The system is implemented as a feed-forward pass in a {CNN} at test time and is trained on over a million color images. We evaluate our algorithm using a “colorization Turing test,” asking human participants to choose between a generated and ground truth color image. Our method successfully fools humans on 32 \% of the trials, significantly higher than previous methods. Moreover, we show that colorization can be a powerful pretext task for self-supervised feature learning, acting as a cross-channel encoder. This approach results in state-of-the-art performance on several feature learning benchmarks.},
	pages = {649--666},
	booktitle = {Computer Vision – {ECCV} 2016},
	publisher = {Springer, Cham},
	author = {Zhang, Richard and Isola, Phillip and Efros, Alexei A.},
	urldate = {2018-06-14},
	date = {2016-10-08},
	langid = {english},
	doi = {10.1007/978-3-319-46487-9_40},
	file = {Snapshot:/home/john/Dropbox/Zotero/storage/TBV5UPSW/978-3-319-46487-9_40.html:text/html}
}

@inproceedings{luan_deep_2017,
	title = {Deep Photo Style Transfer},
	isbn = {978-1-5386-0457-1},
	url = {http://ieeexplore.ieee.org/document/8100223/},
	doi = {10.1109/CVPR.2017.740},
	pages = {6997--7005},
	publisher = {{IEEE}},
	author = {Luan, Fujun and Paris, Sylvain and Shechtman, Eli and Bala, Kavita},
	urldate = {2018-06-14},
	date = {2017-07},
	langid = {english},
	file = {Luan et al. - 2017 - Deep Photo Style Transfer.pdf:/home/john/Dropbox/Zotero/storage/42THF85R/Luan et al. - 2017 - Deep Photo Style Transfer.pdf:application/pdf}
}

@article{sasajima_real-time_2006,
	title = {Real-time in vivo virtual histology of colorectal lesions when using the endocytoscopy system},
	volume = {63},
	issn = {0016-5107, 1097-6779},
	url = {https://www.giejournal.org/article/S0016-5107(06)00136-2/fulltext},
	doi = {10.1016/j.gie.2006.01.021},
	pages = {1010--1017},
	number = {7},
	journaltitle = {Gastrointestinal Endoscopy},
	shortjournal = {Gastrointestinal Endoscopy},
	author = {Sasajima, Keita and Kudo, Shin-ei and Inoue, Haruhiro and Takeuchi, Tsukasa and Kashida, Hiroshi and Hidaka, Eiji and Kawachi, Hiroshi and Sakashita, Masanori and Tanaka, Junichi and Shiokawa, Akira},
	urldate = {2018-06-18},
	date = {2006-06-01},
	file = {Full Text PDF:/home/john/Dropbox/Zotero/storage/F3SN3IZA/Sasajima et al. - 2006 - Real-time in vivo virtual histology of colorectal .pdf:application/pdf;Snapshot:/home/john/Dropbox/Zotero/storage/JDP5DXSP/fulltext.html:text/html}
}

@article{tao_assessment_2014,
	title = {Assessment of breast pathologies using nonlinear microscopy},
	volume = {111},
	rights = {©  . Freely available online through the {PNAS} open access option.},
	issn = {0027-8424, 1091-6490},
	url = {http://www.pnas.org/content/111/43/15304},
	doi = {10.1073/pnas.1416955111},
	abstract = {Rapid intraoperative assessment of breast excision specimens is clinically important because up to 40\% of patients undergoing breast-conserving cancer surgery require reexcision for positive or close margins. We demonstrate nonlinear microscopy ({NLM}) for the assessment of benign and malignant breast pathologies in fresh surgical specimens. A total of 179 specimens from 50 patients was imaged with {NLM} using rapid extrinsic nuclear staining with acridine orange and intrinsic second harmonic contrast generation from collagen. Imaging was performed on fresh, intact specimens without the need for fixation, embedding, and sectioning required for conventional histopathology. A visualization method to aid pathological interpretation is presented that maps {NLM} contrast from two-photon fluorescence and second harmonic signals to features closely resembling histopathology using hematoxylin and eosin staining. Mosaicking is used to overcome trade-offs between resolution and field of view, enabling imaging of subcellular features over square-centimeter specimens. After {NLM} examination, specimens were processed for standard paraffin-embedded histology using a protocol that coregistered histological sections to {NLM} images for paired assessment. Blinded {NLM} reading by three pathologists achieved 95.4\% sensitivity and 93.3\% specificity, compared with paraffin-embedded histology, for identifying invasive cancer and ductal carcinoma in situ versus benign breast tissue. Interobserver agreement was κ = 0.88 for {NLM} and κ = 0.89 for histology. These results show that {NLM} achieves high diagnostic accuracy, can be rapidly performed on unfixed specimens, and is a promising method for intraoperative margin assessment.},
	pages = {15304--15309},
	number = {43},
	journaltitle = {Proceedings of the National Academy of Sciences},
	shortjournal = {{PNAS}},
	author = {Tao, Yuankai K. and Shen, Dejun and Sheikine, Yuri and Ahsen, Osman O. and Wang, Helen H. and Schmolze, Daniel B. and Johnson, Nicole B. and Brooker, Jeffrey S. and Cable, Alex E. and Connolly, James L. and Fujimoto, James G.},
	urldate = {2018-06-18},
	date = {2014-10-28},
	langid = {english},
	pmid = {25313045},
	keywords = {breast cancer, imaging, nonlinear microscopy, pathology},
	file = {Full Text PDF:/home/john/Dropbox/Zotero/storage/V5A7AC3P/Tao et al. - 2014 - Assessment of breast pathologies using nonlinear m.pdf:application/pdf;Snapshot:/home/john/Dropbox/Zotero/storage/ZQ6RVV95/tab-figures-data.html:text/html}
}

@article{albers_x-ray_2018,
	title = {X-ray based virtual histology allows guided sectioning of heavy ion stained murine lungs for histological analysis},
	volume = {8},
	rights = {2018 The Author(s)},
	issn = {2045-2322},
	url = {https://www.nature.com/articles/s41598-018-26086-0},
	doi = {10.1038/s41598-018-26086-0},
	abstract = {Examination of histological or immunohistochemically stained 2D sections of embedded tissue is one of the most frequently used tools in biomedical research and clinical routine. Since to date, targeted sectioning of specific regions of interest ({ROI}) in the sample is not possible, we aimed at developing a guided sectioning approach based on x-ray 3D virtual histology for heavy ion stained murine lung samples. For this purpose, we increased the contrast to noise ratio of a standard benchtop {microCT} by 5–10-fold using free-propagation phase contrast imaging and thus substantially improved image quality. We then show that {microCT} 3D datasets deliver more precise anatomical information and quantification of the sample than traditional histological sections, which display deformations of the tissue. To quantify these deformations caused by sectioning we developed the “Displacement Index ({DI})”, which combines block-matching with the calculation of the local mutual information. We show that the {DI} substantially decreases when a femtosecond laser microtome is used for sections as opposed to a traditional microtome. In conclusion, our {microCT} based virtual histology approach can be used as a supplement and a guidance tool for traditional histology, providing 3D measurement capabilities and offering the ability to perform sectioning directly at an {ROI}.},
	pages = {7712},
	number = {1},
	journaltitle = {Scientific Reports},
	author = {Albers, Jonas and Markus, M. Andrea and Alves, Frauke and Dullin, Christian},
	urldate = {2018-06-18},
	date = {2018-05-16},
	langid = {english},
	file = {Full Text PDF:/home/john/Dropbox/Zotero/storage/BTMATY4L/Albers et al. - 2018 - X-ray based virtual histology allows guided sectio.pdf:application/pdf;Snapshot:/home/john/Dropbox/Zotero/storage/QD6RQXHU/s41598-018-26086-0.html:text/html}
}

@article{giacomelli_virtual_2016,
	title = {Virtual Hematoxylin and Eosin Transillumination Microscopy Using Epi-Fluorescence Imaging},
	volume = {11},
	issn = {1932-6203},
	url = {http://journals.plos.org/plosone/article?id=10.1371/journal.pone.0159337},
	doi = {10.1371/journal.pone.0159337},
	abstract = {We derive a physically realistic model for the generation of virtual transillumination, white light microscopy images using epi-fluorescence measurements from thick, unsectioned tissue. We demonstrate this technique by generating virtual transillumination H\&E images of unsectioned human breast tissue from epi-fluorescence multiphoton microscopy data. The virtual transillumination algorithm is shown to enable improved contrast and color accuracy compared with previous color mapping methods. Finally, we present an open source implementation of the algorithm in {OpenGL}, enabling real-time {GPU}-based generation of virtual transillumination microscopy images using conventional fluorescence microscopy systems.},
	pages = {e0159337},
	number = {8},
	journaltitle = {{PLOS} {ONE}},
	shortjournal = {{PLOS} {ONE}},
	author = {Giacomelli, Michael G. and Husvogt, Lennart and Vardeh, Hilde and Faulkner-Jones, Beverly E. and Hornegger, Joachim and Connolly, James L. and Fujimoto, James G.},
	urldate = {2018-06-18},
	date = {2016-08-08},
	langid = {english},
	keywords = {Algorithms, Fluorescence imaging, Fluorescence microscopy, Histology, Histopathology, Imaging techniques, Light microscopy, Transfer functions},
	file = {Full Text PDF:/home/john/Dropbox/Zotero/storage/5USISHCK/Giacomelli et al. - 2016 - Virtual Hematoxylin and Eosin Transillumination Mi.pdf:application/pdf;Snapshot:/home/john/Dropbox/Zotero/storage/I89DZSC2/metrics.html:text/html}
}

@article{elfer_draq5_2016,
	title = {{DRAQ}5 and Eosin (‘D\&E’) as an Analog to Hematoxylin and Eosin for Rapid Fluorescence Histology of Fresh Tissues},
	volume = {11},
	issn = {1932-6203},
	url = {http://journals.plos.org/plosone/article?id=10.1371/journal.pone.0165530},
	doi = {10.1371/journal.pone.0165530},
	abstract = {Real-time on-site histopathology review of biopsy tissues at the point-of-procedure has great potential for significant clinical value and improved patient care. For instance, on-site review can aid in rapid screening of diagnostic biopsies to reduce false-negative results, or in quantitative assessment of biospecimen quality to increase the efficacy of downstream laboratory and histopathology analysis. However, the only currently available rapid pathology method, frozen section analysis ({FSA}), is too time- and labor-intensive for use in screening large quantities of biopsy tissues and is too destructive for maximum tissue conservation in multiple small needle core biopsies. In this work we demonstrate the spectrally-compatible combination of the nuclear stain {DRAQ}5 and the anionic counterstain eosin as a dual-component fluorescent staining analog to hematoxylin and eosin intended for use on fresh, unsectioned tissues. Combined with optical sectioning fluorescence microscopy and pseudo-coloring algorithms, {DRAQ}5 and eosin (“D\&E”) enables very fast, non-destructive psuedohistological imaging of tissues at the point-of-acquisition with minimal tissue handling and processing. D\&E was validated against H\&E on a one-to-one basis on formalin-fixed paraffin-embedded and frozen section tissues of various human organs using standard epi-fluorescence microscopy, demonstrating high fidelity of the staining mechanism as an H\&E analog. The method was then applied to fresh, whole 18G renal needle core biopsies and large needle core prostate biospecimen biopsies using fluorescence structured illumination optical sectioning microscopy. We demonstrate the ability to obtain high-resolution histology-like images of unsectioned, fresh tissues similar to subsequent H\&E staining of the tissue. The application of D\&E does not interfere with subsequent standard-of-care H\&E staining and imaging, preserving the integrity of the tissue for thorough downstream analysis. These results indicate that this dual-stain pseudocoloring method could provide a real-time histology-like image at the time of acquisition and valuable objective tissue analysis for the clinician at the time of service.},
	pages = {e0165530},
	number = {10},
	journaltitle = {{PLOS} {ONE}},
	shortjournal = {{PLOS} {ONE}},
	author = {Elfer, Katherine N. and Sholl, Andrew B. and Wang, Mei and Tulman, David B. and Mandava, Sree H. and Lee, Benjamin R. and Brown, J. Quincy},
	urldate = {2018-06-18},
	date = {2016-10-27},
	langid = {english},
	keywords = {Biopsy, Fluorescence imaging, Fluorescence microscopy, Hematoxylin staining, Histology, Nuclear staining, Prostate gland, Staining},
	file = {Full Text PDF:/home/john/Dropbox/Zotero/storage/LRSC8RHV/Elfer et al. - 2016 - DRAQ5 and Eosin (‘D&E’) as an Analog to Hematoxyli.pdf:application/pdf;Snapshot:/home/john/Dropbox/Zotero/storage/E78JQCXA/article.html:text/html}
}

@article{boppart_label-free_2017,
	title = {Label-free optical imaging technologies for rapid translation and use during intraoperative surgical and tumor margin assessment},
	volume = {23},
	issn = {1083-3668, 1560-2281},
	url = {https://www.spiedigitallibrary.org/journals/Journal-of-Biomedical-Optics/volume-23/issue-2/021104/Label-free-optical-imaging-technologies-for-rapid-translation-and-use/10.1117/1.JBO.23.2.021104.short},
	doi = {10.1117/1.JBO.23.2.021104},
	abstract = {The biannual International Conference on Biophotonics was recently held on April 30 to May 1, 2017, in Fremantle, Western Australia. This continuing conference series brought together key opinion leaders in biophotonics to present their latest results and, importantly, to participate in discussions on the future of the field and what opportunities exist when we collectively work together for using biophotonics for biological discovery and medical applications. One session in this conference, entitled “Tumor Margin Identification: Critiquing Technologies,” challenged invited speakers and attendees to review and critique representative label-free optical imaging technologies and their application for intraoperative assessment and guidance in surgical oncology. We are pleased to share a summary in this outlook paper, with the intent to motivate more research inquiry and investigations, to challenge these and other optical imaging modalities to evaluate and improve performance, to spur translation and adoption, and ultimately, to improve the care and outcomes of patients.},
	pages = {021104},
	number = {2},
	journaltitle = {Journal of Biomedical Optics},
	shortjournal = {{JBO}, {JBOPFO}},
	author = {Boppart, Stephen A. and Brown, J. Quincy and Farah, Camile S. and Kho, Esther and Marcu, Laura and Saunders, Christobel M. and Sterenborg, Henricus J. C. M.},
	urldate = {2018-06-18},
	date = {2017-12},
	file = {Full Text PDF:/home/john/Dropbox/Zotero/storage/QJE99V38/Boppart et al. - 2017 - Label-free optical imaging technologies for rapid .pdf:application/pdf;Snapshot:/home/john/Dropbox/Zotero/storage/3ZXTTVWG/1.JBO.23.2.021104.html:text/html}
}

@article{trahearn_hyper-stain_2017,
	title = {Hyper-Stain Inspector: A Framework for Robust Registration and Localised Co-Expression Analysis of Multiple Whole-Slide Images of Serial Histology Sections},
	volume = {7},
	rights = {2017 The Author(s)},
	issn = {2045-2322},
	url = {https://www.nature.com/articles/s41598-017-05511-w},
	doi = {10.1038/s41598-017-05511-w},
	shorttitle = {Hyper-Stain Inspector},
	abstract = {In this paper, we present a fast method for registration of multiple large, digitised whole-slide images ({WSIs}) of serial histology sections. Through cross-slide {WSI} registration, it becomes possible to select and analyse a common visual field across images of several serial section stained with different protein markers. It is, therefore, a critical first step for any downstream co-localised cross-slide analysis. The proposed registration method uses a two-stage approach, first estimating a fast initial alignment using the tissue sections’ external boundaries, followed by an efficient refinement process guided by key biological structures within the visual field. We show that this method is able to produce a high quality alignment in a variety of circumstances, and demonstrate that the refinement is able to quantitatively improve registration quality. In addition, we provide a case study that demonstrates how the proposed method for cross-slide {WSI} registration could be used as part of a specific co-expression analysis framework.},
	pages = {5641},
	number = {1},
	journaltitle = {Scientific Reports},
	author = {Trahearn, Nicholas and Epstein, David and Cree, Ian and Snead, David and Rajpoot, Nasir},
	urldate = {2018-06-18},
	date = {2017-07-17},
	langid = {english},
	file = {Full Text PDF:/home/john/Dropbox/Zotero/storage/KXP5HE2T/Trahearn et al. - 2017 - Hyper-Stain Inspector A Framework for Robust Regi.pdf:application/pdf;Snapshot:/home/john/Dropbox/Zotero/storage/GDDMCERK/s41598-017-05511-w.html:text/html}
}

@inproceedings{zhang_deep_2017,
	title = {Deep Adversarial Networks for Biomedical Image Segmentation Utilizing Unannotated Images},
	isbn = {978-3-319-66178-0 978-3-319-66179-7},
	url = {https://link.springer.com/chapter/10.1007/978-3-319-66179-7_47},
	doi = {10.1007/978-3-319-66179-7_47},
	series = {Lecture Notes in Computer Science},
	abstract = {Semantic segmentation is a fundamental problem in biomedical image analysis. In biomedical practice, it is often the case that only limited annotated data are available for model training. Unannotated images, on the other hand, are easier to acquire. How to utilize unannotated images for training effective segmentation models is an important issue. In this paper, we propose a new deep adversarial network ({DAN}) model for biomedical image segmentation, aiming to attain consistently good segmentation results on both annotated and unannotated images. Our model consists of two networks: (1) a segmentation network ({SN}) to conduct segmentation; (2) an evaluation network ({EN}) to assess segmentation quality. During training, {EN} is encouraged to distinguish between segmentation results of unannotated images and annotated ones (by giving them different scores), while {SN} is encouraged to produce segmentation results of unannotated images such that {EN} cannot distinguish these from the annotated ones. Through an iterative adversarial training process, because {EN} is constantly “criticizing” the segmentation results of unannotated images, {SN} can be trained to produce more and more accurate segmentation for unannotated and unseen samples. Experiments show that our proposed {DAN} model is effective in utilizing unannotated image data to obtain considerably better segmentation.},
	eventtitle = {International Conference on Medical Image Computing and Computer-Assisted Intervention},
	pages = {408--416},
	booktitle = {Medical Image Computing and Computer-Assisted Intervention − {MICCAI} 2017},
	publisher = {Springer, Cham},
	author = {Zhang, Yizhe and Yang, Lin and Chen, Jianxu and Fredericksen, Maridel and Hughes, David P. and Chen, Danny Z.},
	urldate = {2018-06-18},
	date = {2017-09-10},
	langid = {english},
	file = {Snapshot:/home/john/Dropbox/Zotero/storage/SYKVJNLX/978-3-319-66179-7_47.html:text/html}
}

@inproceedings{nie_medical_2017,
	title = {Medical Image Synthesis with Context-Aware Generative Adversarial Networks},
	isbn = {978-3-319-66178-0 978-3-319-66179-7},
	url = {https://link.springer.com/chapter/10.1007/978-3-319-66179-7_48},
	doi = {10.1007/978-3-319-66179-7_48},
	series = {Lecture Notes in Computer Science},
	abstract = {Computed tomography ({CT}) is critical for various clinical applications, e.g., radiation treatment planning and also {PET} attenuation correction in {MRI}/{PET} scanner. However, {CT} exposes radiation during acquisition, which may cause side effects to patients. Compared to {CT}, magnetic resonance imaging ({MRI}) is much safer and does not involve radiations. Therefore, recently researchers are greatly motivated to estimate {CT} image from its corresponding {MR} image of the same subject for the case of radiation planning. In this paper, we propose a data-driven approach to address this challenging problem. Specifically, we train a fully convolutional network ({FCN}) to generate {CT} given the {MR} image. To better model the nonlinear mapping from {MRI} to {CT} and produce more realistic images, we propose to use the adversarial training strategy to train the {FCN}. Moreover, we propose an image-gradient-difference based loss function to alleviate the blurriness of the generated {CT}. We further apply Auto-Context Model ({ACM}) to implement a context-aware generative adversarial network. Experimental results show that our method is accurate and robust for predicting {CT} images from {MR} images, and also outperforms three state-of-the-art methods under comparison.},
	eventtitle = {International Conference on Medical Image Computing and Computer-Assisted Intervention},
	pages = {417--425},
	booktitle = {Medical Image Computing and Computer-Assisted Intervention − {MICCAI} 2017},
	publisher = {Springer, Cham},
	author = {Nie, Dong and Trullo, Roger and Lian, Jun and Petitjean, Caroline and Ruan, Su and Wang, Qian and Shen, Dinggang},
	urldate = {2018-06-18},
	date = {2017-09-10},
	langid = {english},
	file = {Snapshot:/home/john/Dropbox/Zotero/storage/BIAKZ7BJ/978-3-319-66179-7_48.html:text/html}
}

@inproceedings{tosun_histological_2017,
	title = {Histological Detection of High-Risk Benign Breast Lesions from Whole Slide Images},
	isbn = {978-3-319-66184-1 978-3-319-66185-8},
	url = {https://link.springer.com/chapter/10.1007/978-3-319-66185-8_17},
	doi = {10.1007/978-3-319-66185-8_17},
	series = {Lecture Notes in Computer Science},
	abstract = {Accurate diagnosis of high-risk benign breast lesions is crucial in patient management since they are associated with an increased risk of invasive breast cancer development. Since it is not yet possible to identify the occult cancer patients without surgery, this limitation leads to retrospectively unnecessary surgeries. In this paper, we present a computational pathology pipeline for histological diagnosis of high-risk benign breast lesions from whole slide images ({WSIs}). Our pipeline includes {WSI} stain color normalization, ductal regions of interest ({ROIs}) segmentation, and cytological and architectural feature extraction to classify ductal {ROIs} into triaged high-risk benign lesions. We curated 93 {WSIs} of breast tissues containing high-risk benign lesions based on pathology reports and collected ground truth annotations from three different pathologists for the ductal {ROIs} segmented by our pipeline. Our method has comparable performance to a pool of expert pathologists.},
	eventtitle = {International Conference on Medical Image Computing and Computer-Assisted Intervention},
	pages = {144--152},
	booktitle = {Medical Image Computing and Computer-Assisted Intervention − {MICCAI} 2017},
	publisher = {Springer, Cham},
	author = {Tosun, Akif Burak and Nguyen, Luong and Ong, Nathan and Navolotskaia, Olga and Carter, Gloria and Fine, Jeffrey L. and Taylor, D. Lansing and Chennubhotla, S. Chakra},
	urldate = {2018-06-18},
	date = {2017-09-10},
	langid = {english},
	file = {Snapshot:/home/john/Dropbox/Zotero/storage/Y6SJXV48/978-3-319-66185-8_17.html:text/html}
}

@incollection{goodfellow_generative_2014,
	title = {Generative Adversarial Nets},
	url = {http://papers.nips.cc/paper/5423-generative-adversarial-nets.pdf},
	pages = {2672--2680},
	booktitle = {Advances in Neural Information Processing Systems 27},
	publisher = {Curran Associates, Inc.},
	author = {Goodfellow, Ian and Pouget-Abadie, Jean and Mirza, Mehdi and Xu, Bing and Warde-Farley, David and Ozair, Sherjil and Courville, Aaron and Bengio, Yoshua},
	editor = {Ghahramani, Z. and Welling, M. and Cortes, C. and Lawrence, N. D. and Weinberger, K. Q.},
	urldate = {2018-06-18},
	date = {2014},
	file = {NIPS Full Text PDF:/home/john/Dropbox/Zotero/storage/LL6DD5LL/Goodfellow et al. - 2014 - Generative Adversarial Nets.pdf:application/pdf;NIPS Snapshort:/home/john/Dropbox/Zotero/storage/K77KJ7CF/5423-generative-adversarial-nets.html:text/html}
}

@article{radford_unsupervised_2015,
	title = {Unsupervised Representation Learning with Deep Convolutional Generative Adversarial Networks},
	url = {http://arxiv.org/abs/1511.06434},
	abstract = {In recent years, supervised learning with convolutional networks ({CNNs}) has seen huge adoption in computer vision applications. Comparatively, unsupervised learning with {CNNs} has received less attention. In this work we hope to help bridge the gap between the success of {CNNs} for supervised learning and unsupervised learning. We introduce a class of {CNNs} called deep convolutional generative adversarial networks ({DCGANs}), that have certain architectural constraints, and demonstrate that they are a strong candidate for unsupervised learning. Training on various image datasets, we show convincing evidence that our deep convolutional adversarial pair learns a hierarchy of representations from object parts to scenes in both the generator and discriminator. Additionally, we use the learned features for novel tasks - demonstrating their applicability as general image representations.},
	journaltitle = {{arXiv}:1511.06434 [cs]},
	author = {Radford, Alec and Metz, Luke and Chintala, Soumith},
	urldate = {2018-06-18},
	date = {2015-11-19},
	eprinttype = {arxiv},
	eprint = {1511.06434},
	keywords = {Computer Science - Computer Vision and Pattern Recognition, Computer Science - Learning},
	file = {arXiv\:1511.06434 PDF:/home/john/Dropbox/Zotero/storage/D393D3W6/Radford et al. - 2015 - Unsupervised Representation Learning with Deep Con.pdf:application/pdf;arXiv.org Snapshot:/home/john/Dropbox/Zotero/storage/8KK4W938/1511.html:text/html}
}

@article{mirza_conditional_2014,
	title = {Conditional Generative Adversarial Nets},
	url = {http://arxiv.org/abs/1411.1784},
	abstract = {Generative Adversarial Nets [8] were recently introduced as a novel way to train generative models. In this work we introduce the conditional version of generative adversarial nets, which can be constructed by simply feeding the data, y, we wish to condition on to both the generator and discriminator. We show that this model can generate {MNIST} digits conditioned on class labels. We also illustrate how this model could be used to learn a multi-modal model, and provide preliminary examples of an application to image tagging in which we demonstrate how this approach can generate descriptive tags which are not part of training labels.},
	journaltitle = {{arXiv}:1411.1784 [cs, stat]},
	author = {Mirza, Mehdi and Osindero, Simon},
	urldate = {2018-06-18},
	date = {2014-11-06},
	eprinttype = {arxiv},
	eprint = {1411.1784},
	keywords = {Computer Science - Artificial Intelligence, Computer Science - Computer Vision and Pattern Recognition, Computer Science - Learning, Statistics - Machine Learning},
	file = {arXiv\:1411.1784 PDF:/home/john/Dropbox/Zotero/storage/5VSTCENH/Mirza and Osindero - 2014 - Conditional Generative Adversarial Nets.pdf:application/pdf;arXiv.org Snapshot:/home/john/Dropbox/Zotero/storage/GD43GGT6/1411.html:text/html}
}

@article{taigman_unsupervised_2016,
	title = {Unsupervised Cross-Domain Image Generation},
	url = {http://arxiv.org/abs/1611.02200},
	abstract = {We study the problem of transferring a sample in one domain to an analog sample in another domain. Given two related domains, S and T, we would like to learn a generative function G that maps an input sample from S to the domain T, such that the output of a given function f, which accepts inputs in either domains, would remain unchanged. Other than the function f, the training data is unsupervised and consist of a set of samples from each domain. The Domain Transfer Network ({DTN}) we present employs a compound loss function that includes a multiclass {GAN} loss, an f-constancy component, and a regularizing component that encourages G to map samples from T to themselves. We apply our method to visual domains including digits and face images and demonstrate its ability to generate convincing novel images of previously unseen entities, while preserving their identity.},
	journaltitle = {{arXiv}:1611.02200 [cs]},
	author = {Taigman, Yaniv and Polyak, Adam and Wolf, Lior},
	urldate = {2018-06-18},
	date = {2016-11-07},
	eprinttype = {arxiv},
	eprint = {1611.02200},
	keywords = {Computer Science - Computer Vision and Pattern Recognition},
	file = {arXiv\:1611.02200 PDF:/home/john/Dropbox/Zotero/storage/MGKH58CW/Taigman et al. - 2016 - Unsupervised Cross-Domain Image Generation.pdf:application/pdf;arXiv.org Snapshot:/home/john/Dropbox/Zotero/storage/HN49LB7Z/1611.html:text/html}
}

@article{johnson_perceptual_2016,
	title = {Perceptual Losses for Real-Time Style Transfer and Super-Resolution},
	url = {http://arxiv.org/abs/1603.08155},
	abstract = {We consider image transformation problems, where an input image is transformed into an output image. Recent methods for such problems typically train feed-forward convolutional neural networks using a {\textbackslash}emph\{per-pixel\} loss between the output and ground-truth images. Parallel work has shown that high-quality images can be generated by defining and optimizing {\textbackslash}emph\{perceptual\} loss functions based on high-level features extracted from pretrained networks. We combine the benefits of both approaches, and propose the use of perceptual loss functions for training feed-forward networks for image transformation tasks. We show results on image style transfer, where a feed-forward network is trained to solve the optimization problem proposed by Gatys et al in real-time. Compared to the optimization-based method, our network gives similar qualitative results but is three orders of magnitude faster. We also experiment with single-image super-resolution, where replacing a per-pixel loss with a perceptual loss gives visually pleasing results.},
	journaltitle = {{arXiv}:1603.08155 [cs]},
	author = {Johnson, Justin and Alahi, Alexandre and Fei-Fei, Li},
	urldate = {2018-06-18},
	date = {2016-03-26},
	eprinttype = {arxiv},
	eprint = {1603.08155},
	keywords = {Computer Science - Computer Vision and Pattern Recognition, Computer Science - Learning},
	file = {arXiv\:1603.08155 PDF:/home/john/Dropbox/Zotero/storage/CWPTZ8DA/Johnson et al. - 2016 - Perceptual Losses for Real-Time Style Transfer and.pdf:application/pdf;arXiv.org Snapshot:/home/john/Dropbox/Zotero/storage/73MCWIIR/1603.html:text/html}
}

@inproceedings{gatys_image_2016,
	title = {Image Style Transfer Using Convolutional Neural Networks},
	isbn = {978-1-4673-8851-1},
	url = {http://ieeexplore.ieee.org/document/7780634/},
	doi = {10.1109/CVPR.2016.265},
	abstract = {Rendering the semantic content of an image in different styles is a difﬁcult image processing task. Arguably, a major limiting factor for previous approaches has been the lack of image representations that explicitly represent semantic information and, thus, allow to separate image content from style. Here we use image representations derived from Convolutional Neural Networks optimised for object recognition, which make high level image information explicit. We introduce A Neural Algorithm of Artistic Style that can separate and recombine the image content and style of natural images. The algorithm allows us to produce new images of high perceptual quality that combine the content of an arbitrary photograph with the appearance of numerous wellknown artworks. Our results provide new insights into the deep image representations learned by Convolutional Neural Networks and demonstrate their potential for high level image synthesis and manipulation.},
	pages = {2414--2423},
	publisher = {{IEEE}},
	author = {Gatys, Leon A. and Ecker, Alexander S. and Bethge, Matthias},
	urldate = {2018-06-18},
	date = {2016-06},
	langid = {english},
	file = {Gatys et al. - 2016 - Image Style Transfer Using Convolutional Neural Ne.pdf:/home/john/Dropbox/Zotero/storage/UDEJIFLD/Gatys et al. - 2016 - Image Style Transfer Using Convolutional Neural Ne.pdf:application/pdf}
}

% Encoding: UTF-8


%--
%EOF
@incollection{yang2018unpaired,
  title={Unpaired brain MR-to-CT synthesis using a structure-constrained CycleGAN},
  author={Yang, Heran and Sun, Jian and Carass, Aaron and Zhao, Can and Lee, Junghoon and Xu, Zongben and Prince, Jerry},
  booktitle={Deep Learning in Medical Image Analysis and Multimodal Learning for Clinical Decision Support},
  pages={174--182},
  year={2018},
  publisher={Springer}
}


@article{hu2018unsupervised,
  title={Unsupervised learning for cell-level visual representation in histopathology images with generative adversarial networks},
  author={Hu, Bo and Tang, Ye and Eric, I and Chang, Chao and Fan, Yubo and Lai, Maode and Xu, Yan},
  journal={IEEE journal of biomedical and health informatics},
  volume={23},
  number={3},
  pages={1316--1328},
  year={2018},
  publisher={IEEE}
}
@article{li2018cancer,
  title={Cancer Metastasis Detection With Neural Conditional Random Field},
  author={Li, Yi and Ping, Wei},
  year={2018}
}
@article{araujo_classification_2017,
	title = {Classification of breast cancer histology images using Convolution Neural Networks},
	volume = {12},
	issn = {1932-6203},
	url = {http://journals.plos.org/plosone/article?id=10.1371/journal.pone.0177544},
	doi = {10.1371/journal.pone.0177544},
	abstract = {Breast cancer is one of the main causes of cancer death worldwide. The diagnosis of biopsy tissue with hematoxylin and eosin stained images is non-trivial and specialists often disagree on the final diagnosis. Computer-aided Diagnosis systems contribute to reduce the cost and increase the efficiency of this process. Conventional classification approaches rely on feature extraction methods designed for a specific problem based on field-knowledge. To overcome the many difficulties of the feature-based approaches, deep learning methods are becoming important alternatives. A method for the classification of hematoxylin and eosin stained breast biopsy images using Convolutional Neural Networks ({CNNs}) is proposed. Images are classified in four classes, normal tissue, benign lesion, in situ carcinoma and invasive carcinoma, and in two classes, carcinoma and non-carcinoma. The architecture of the network is designed to retrieve information at different scales, including both nuclei and overall tissue organization. This design allows the extension of the proposed system to whole-slide histology images. The features extracted by the {CNN} are also used for training a Support Vector Machine classifier. Accuracies of 77.8\% for four class and 83.3\% for carcinoma/non-carcinoma are achieved. The sensitivity of our method for cancer cases is 95.6\%.},
	pages = {e0177544},
	number = {6},
	journaltitle = {{PLOS} {ONE}},
	shortjournal = {{PLOS} {ONE}},
	author = {Araújo, Teresa and Aresta, Guilherme and Castro, Eduardo and Rouco, José and Aguiar, Paulo and Eloy, Catarina and Polónia, António and Campilho, Aurélio},
	urldate = {2018-04-26},
	date = {2017-06-01},
	langid = {english},
	keywords = {Neural networks, Breast cancer, Biopsy, Cancer detection and diagnosis, Carcinomas, Hematoxylin staining, Histology, Imaging techniques}
}
@inproceedings{su_region_2015,
	title = {Region segmentation in histopathological breast cancer images using deep convolutional neural network},
	isbn = {978-1-4799-2374-8},
	url = {http://ieeexplore.ieee.org/lpdocs/epic03/wrapper.htm?arnumber=7163815},
	doi = {10.1109/ISBI.2015.7163815},
	pages = {55--58},
	publisher = {{IEEE}},
	author = {Su, Hai and Liu, Fujun and Xie, Yuanpu and Xing, Fuyong and Meyyappan, Sreenivasan and Yang, Lin},
	urldate = {2016-01-03},
	date = {2015-04},
	file = {Su et al. - 2015 - Region segmentation in histopathological breast ca.pdf:/home/john/Dropbox/Zotero/storage/ZP6NTT35/Su et al. - 2015 - Region segmentation in histopathological breast ca.pdf:application/pdf}
}

@inproceedings{gurcan_automatic_2014,
	title = {Automatic detection of invasive ductal carcinoma in whole slide images with convolutional neural networks},
	url = {http://proceedings.spiedigitallibrary.org/proceeding.aspx?doi=10.1117/12.2043872},
	doi = {10.1117/12.2043872},
	pages = {904103},
	author = {Cruz-Roa, Angel and Basavanhally, Ajay and González, Fabio and Gilmore, Hannah and Feldman, Michael and Ganesan, Shridar and Shih, Natalie and Tomaszewski, John and Madabhushi, Anant},
	editor = {Gurcan, Metin N. and Madabhushi, Anant},
	urldate = {2016-03-09},
	date = {2014-03-20},
	file = {Automatic_detection_of_invasive_ductal_carcinoma_in_whole.pdf:/home/john/Dropbox/Zotero/storage/AZNV3T43/Automatic_detection_of_invasive_ductal_carcinoma_in_whole.pdf:application/pdf}
}

@article{hou_patch-based_2015,
	title = {Patch-based Convolutional Neural Network for Whole Slide Tissue Image Classification},
	url = {http://arxiv.org/abs/1504.07947},
	journaltitle = {{arXiv} preprint {arXiv}:1504.07947},
	author = {Hou, Le and Samaras, Dimitris and Kurc, Tahsin M. and Gao, Yi and Davis, James E. and Saltz, Joel H.},
	urldate = {2016-12-02},
	date = {2015},
	file = {Hou et al. - 2015 - Patch-based Convolutional Neural Network for Whole.pdf:/home/john/Dropbox/Zotero/storage/MPA3QJCX/Hou et al. - 2015 - Patch-based Convolutional Neural Network for Whole.pdf:application/pdf}
}

@article{arevalo_unsupervised_2015,
	title = {An unsupervised feature learning framework for basal cell carcinoma image analysis},
	volume = {64},
	issn = {09333657},
	url = {http://linkinghub.elsevier.com/retrieve/pii/S0933365715000445},
	doi = {10.1016/j.artmed.2015.04.004},
	pages = {131--145},
	number = {2},
	journaltitle = {Artificial Intelligence in Medicine},
	author = {Arevalo, John and Cruz-Roa, Angel and Arias, Viviana and Romero, Eduardo and González, Fabio A.},
	urldate = {2016-12-02},
	date = {2015-06},
	langid = {english},
	file = {Arevalo et al. - 2015 - An unsupervised feature learning framework for bas.pdf:/home/john/Dropbox/Zotero/storage/SNXZUGRD/Arevalo et al. - 2015 - An unsupervised feature learning framework for bas.pdf:application/pdf}
}

@inproceedings{yang_deep_2016,
	title = {A Deep Learning Approach for Tumor Tissue Image Classification},
	isbn = {978-0-88986-981-3 978-0-88986-980-6},
	url = {http://www.actapress.com/PaperInfo.aspx?paperId=456204},
	doi = {10.2316/P.2016.832-025},
	publisher = {{ACTAPRESS}},
	author = {Yang, Xulei and Yeo, Si-Yong and Hong, Jia Mei and Wong, Sum Thai and Tang, Wai Teng and Wu, Zhen Zhou and Lee, Gary and Chen, Sulin and Ding, Vanessa and Pang, Brendan and Choo, Andre and Su, Yi},
	urldate = {2016-12-02},
	date = {2016},
	file = {Yang et al. - 2016 - A Deep Learning Approach for Tumor Tissue Image Cl.pdf:/home/john/Dropbox/Zotero/storage/IM2VHR2P/Yang et al. - 2016 - A Deep Learning Approach for Tumor Tissue Image Cl.pdf:application/pdf}
}

@book{kaplan_digital_2016,
	title = {Digital Pathology: Historical Perspectives, Current Concepts \& Future Applications},
	isbn = {978-3-319-20379-9 978-3-319-20378-2},
	url = {http://public.eblib.com/choice/publicfullrecord.aspx?p=4068068},
	shorttitle = {Digital Pathology},
	abstract = {This volume combines the established expertise of leaders in this diverse arena with practical applications of this transformative platform while harnessing a content rich, interactive format. In detailing a cohesive narrative from a broad, global perspective the lessons learned from the past, the obstacles to digital pathology adoption that have been overcome and the challenges that remain for full realization of the potential that computational analysis affords, this text provides readers with the latest in where the field is heading as it seeks to unlock the potential of digital pathology by leveraging cutting edge technologies and innovative tools. Digital Pathology: Historical Perspectives, Current Concepts \& Future Applications will be of great value to Pathologists including Translational Researchers and Informaticists, Pathology Trainees including Residents and Informatics Fellows, Healthcare {CMIOs} and {CIOs}, Bioimaging Engineers and Computer Vision Scientists, as well as Laboratory Information Technologists.},
	author = {Kaplan, Keith J and Rao, Luigi K. F},
	urldate = {2016-12-09},
	date = {2016},
	note = {{OCLC}: 932167671},
	file = {Kaplan and Rao - 2016 - Digital Pathology Historical Perspectives, Curren.pdf:/home/john/Dropbox/Zotero/storage/67FNP9QC/Kaplan and Rao - 2016 - Digital Pathology Historical Perspectives, Curren.pdf:application/pdf}
}

@article{litjens_deep_2016,
	title = {Deep learning as a tool for increased accuracy and efficiency of histopathological diagnosis},
	volume = {6},
	issn = {2045-2322},
	url = {http://www.nature.com/articles/srep26286},
	doi = {10.1038/srep26286},
	pages = {26286},
	journaltitle = {Scientific Reports},
	author = {Litjens, Geert and Sánchez, Clara I. and Timofeeva, Nadya and Hermsen, Meyke and Nagtegaal, Iris and Kovacs, Iringo and Hulsbergen - van de Kaa, Christina and Bult, Peter and van Ginneken, Bram and van der Laak, Jeroen},
	urldate = {2016-12-09},
	date = {2016-05-23},
	file = {Litjens et al. - 2016 - Deep learning as a tool for increased accuracy and.pdf:/home/john/Dropbox/Zotero/storage/ZCITQABU/Litjens et al. - 2016 - Deep learning as a tool for increased accuracy and.pdf:application/pdf}
}

@article{janowczyk_stain_2017,
	title = {Stain Normalization using Sparse {AutoEncoders} ({StaNoSA}): Application to digital pathology},
	volume = {57},
	issn = {08956111},
	url = {http://linkinghub.elsevier.com/retrieve/pii/S0895611116300404},
	doi = {10.1016/j.compmedimag.2016.05.003},
	shorttitle = {Stain Normalization using Sparse {AutoEncoders} ({StaNoSA})},
	pages = {50--61},
	journaltitle = {Computerized Medical Imaging and Graphics},
	author = {Janowczyk, Andrew and Basavanhally, Ajay and Madabhushi, Anant},
	urldate = {2017-08-06},
	date = {2017-04},
	langid = {english},
	file = {Janowczyk et al. - 2017 - Stain Normalization using Sparse AutoEncoders (Sta.pdf:/home/john/Dropbox/Zotero/storage/DRZX7QXU/Janowczyk et al. - 2017 - Stain Normalization using Sparse AutoEncoders (Sta.pdf:application/pdf}
}

@article{romo-bucheli_automated_2016,
	title = {Automated Tubule Nuclei Quantification and Correlation with Oncotype {DX} risk categories in {ER}+ Breast Cancer Whole Slide Images},
	volume = {6},
	issn = {2045-2322},
	url = {http://www.nature.com/articles/srep32706},
	doi = {10.1038/srep32706},
	number = {1},
	journaltitle = {Scientific Reports},
	author = {Romo-Bucheli, David and Janowczyk, Andrew and Gilmore, Hannah and Romero, Eduardo and Madabhushi, Anant},
	urldate = {2017-08-18},
	date = {2016-12},
	langid = {english},
	file = {Automated tubule nuclei quantification and.pdf:/home/john/Dropbox/Zotero/storage/P3AHHC4B/Automated tubule nuclei quantification and.pdf:application/pdf}
}

@article{kainz_semantic_2015,
	title = {Semantic Segmentation of Colon Glands with Deep Convolutional Neural Networks and Total Variation Segmentation},
	url = {http://arxiv.org/abs/1511.06919},
	abstract = {Segmentation of histopathology sections is an ubiquitous requirement in digital pathology and due to the large variability of biological tissue, machine learning techniques have shown superior performance over standard image processing methods. As part of the {GlaS}@{MICCAI}2015 colon gland segmentation challenge, we present a learning-based algorithm to segment glands in tissue of benign and malignant colorectal cancer. Images are preprocessed according to the Hematoxylin-Eosin staining protocol and two deep convolutional neural networks ({CNN}) are trained as pixel classifiers. The {CNN} predictions are then regularized using a figure-ground segmentation based on weighted total variation to produce the final segmentation result. On two test sets, our approach achieves a tissue classification accuracy of 98\% and 94\%, making use of the inherent capability of our system to distinguish between benign and malignant tissue.},
	journaltitle = {{arXiv}:1511.06919 [cs]},
	author = {Kainz, Philipp and Pfeiffer, Michael and Urschler, Martin},
	date = {2015-11-21},
	eprinttype = {arxiv},
	eprint = {1511.06919},
	keywords = {Computer Science - Computer Vision and Pattern Recognition},
	file = {arXiv\:1511.06919 PDF:/home/john/Dropbox/Zotero/storage/9MKECDPM/Kainz et al. - 2015 - Semantic Segmentation of Colon Glands with Deep Co.pdf:application/pdf;arXiv.org Snapshot:/home/john/Dropbox/Zotero/storage/53CHMA99/1511.html:text/html}
}

@article{sirinukunwattana_gland_2017,
	title = {Gland segmentation in colon histology images: The glas challenge contest},
	volume = {35},
	issn = {1361-8415},
	url = {http://www.sciencedirect.com/science/article/pii/S1361841516301542},
	doi = {10.1016/j.media.2016.08.008},
	shorttitle = {Gland segmentation in colon histology images},
	abstract = {Colorectal adenocarcinoma originating in intestinal glandular structures is the most common form of colon cancer. In clinical practice, the morphology of intestinal glands, including architectural appearance and glandular formation, is used by pathologists to inform prognosis and plan the treatment of individual patients. However, achieving good inter-observer as well as intra-observer reproducibility of cancer grading is still a major challenge in modern pathology. An automated approach which quantifies the morphology of glands is a solution to the problem. This paper provides an overview to the Gland Segmentation in Colon Histology Images Challenge Contest ({GlaS}) held at {MICCAI}’2015. Details of the challenge, including organization, dataset and evaluation criteria, are presented, along with the method descriptions and evaluation results from the top performing methods.},
	pages = {489--502},
	issue = {Supplement C},
	journaltitle = {Medical Image Analysis},
	shortjournal = {Medical Image Analysis},
	author = {Sirinukunwattana, Korsuk and Pluim, Josien P. W. and Chen, Hao and Qi, Xiaojuan and Heng, Pheng-Ann and Guo, Yun Bo and Wang, Li Yang and Matuszewski, Bogdan J. and Bruni, Elia and Sanchez, Urko and Böhm, Anton and Ronneberger, Olaf and Cheikh, Bassem Ben and Racoceanu, Daniel and Kainz, Philipp and Pfeiffer, Michael and Urschler, Martin and Snead, David R. J. and Rajpoot, Nasir M.},
	urldate = {2017-09-30},
	date = {2017-01-01},
	keywords = {Segmentation, Colon cancer, Digital pathology, Histology image analysis, Intestinal gland},
	file = {ScienceDirect Full Text PDF:/home/john/Dropbox/Zotero/storage/7CFCQEH5/Sirinukunwattana et al. - 2017 - Gland segmentation in colon histology images The .pdf:application/pdf;ScienceDirect Snapshot:/home/john/Dropbox/Zotero/storage/32PG7F47/S1361841516301542.html:text/html}
}

@inproceedings{paul_gland_2016,
	title = {Gland segmentation from histology images using informative morphological scale space},
	doi = {10.1109/ICIP.2016.7533135},
	abstract = {Grading of cancer offers insight to the occurrence and progress of the disease. The course of treatment is planned depending on the grade of cancer. Segmentation of the glandular structure of tissue is a prerequisite for grading of colon, prostate and breast cancers. Manual segmentation method is time-consuming and suffers from the curse of observer bias. We propose an automated solution for gland segmentation from hematoxylin \& eosin (H\&E) stained histology images. Our method relies on the biological cue rather than gland specific signatures that may vary across the slides. We construct a novel informative morphological scale space for gland segmentation. The scale space uses the entropy of the connected components in a novel manner to prevent over segmentation of objects. Our solution is fast, accurate and applicable in a clinical setup. Experiments show an average F1 score of 0.68 for 85 histology images in 20x magnification. We obtain 30\% improvement in F1 score compared to the area morphological scale space method.},
	eventtitle = {2016 {IEEE} International Conference on Image Processing ({ICIP})},
	pages = {4121--4125},
	booktitle = {2016 {IEEE} International Conference on Image Processing ({ICIP})},
	author = {Paul, A. and Mukherjee, D. P.},
	date = {2016-09},
	keywords = {cancer, image segmentation, medical image processing, Glands, Image segmentation, biological cue, biological tissues, breast cancer, Cancer, cancer grading, colon cancer, connected components entropy, disease occurrence, disease progress, edge preserving filter, entropy, Entropy, eosin, F1 score, gland segmentation, Gland segmentation, gland specific signature, hematoxylin, Image edge detection, informative morphological scale space, Mercury (metals), object segmentation, observer bias, Observers, prostate cancer, stained histology image, tissue glandular structure segmentation, treatment course planning},
	file = {IEEE Xplore Abstract Record:/home/john/Dropbox/Zotero/storage/2E2GYRE7/7533135.html:text/html;IEEE Xplore Full Text PDF:/home/john/Dropbox/Zotero/storage/FT7RERZV/Paul and Mukherjee - 2016 - Gland segmentation from histology images using inf.pdf:application/pdf}
}

@inproceedings{li_gland_2016,
	title = {Gland segmentation in colon histology images using hand-crafted features and convolutional neural networks},
	doi = {10.1109/ISBI.2016.7493530},
	abstract = {We investigate glandular structure segmentation in colon histology images as a window-based classification problem. We compare and combine methods based on fine-tuned convolutional neural networks ({CNN}) and hand-crafted features with support vector machines ({HC}-{SVM}). On 85 images of H\&E-stained tissue, we find that fine-tuned {CNN} outperforms {HC}-{SVM} in gland segmentation measured by pixel-wise Jaccard and Dice indices. For {HC}-{SVM} we further observe that training a second-level window classifier on the posterior probabilities - as an output refinement - can substantially improve the segmentation performance. The final performance of {HC}-{SVM} with refinement is comparable to that of {CNN}. Furthermore, we show that by combining and refining the posterior probability outputs of {CNN} and {HC}-{SVM} together, a further performance boost is obtained.},
	eventtitle = {2016 {IEEE} 13th International Symposium on Biomedical Imaging ({ISBI})},
	pages = {1405--1408},
	booktitle = {2016 {IEEE} 13th International Symposium on Biomedical Imaging ({ISBI})},
	author = {Li, W. and Manivannan, S. and Akbar, S. and Zhang, J. and Trucco, E. and {McKenna}, S. J.},
	date = {2016-04},
	keywords = {image segmentation, medical image processing, feature extraction, image classification, Glands, Training, Image segmentation, Feature extraction, Histology image analysis, biological tissues, Gland segmentation, biological organs, colon histology images, Convolutional neural network, Dictionaries, fine-tuned convolutional neural networks, glandular structure segmentation, H\&E-stained tissue, hand-crafted features, neural nets, Neural networks, pixel-wise Dice indices, pixel-wise Jaccard indices, posterior probabilities, probability, second-level window classifier, support vector machines, Support vector machines, window-based classification problem},
	file = {IEEE Xplore Abstract Record:/home/john/Dropbox/Zotero/storage/CPMYMZLS/7493530.html:text/html;IEEE Xplore Full Text PDF:/home/john/Dropbox/Zotero/storage/ESBFSMCK/Li et al. - 2016 - Gland segmentation in colon histology images using.pdf:application/pdf}
}

@inproceedings{chen_dcan:_2016,
	title = {{DCAN}: Deep Contour-Aware Networks for Accurate Gland Segmentation},
	url = {https://www.cv-foundation.org/openaccess/content_cvpr_2016/html/Chen_DCAN_Deep_Contour-Aware_CVPR_2016_paper.html},
	shorttitle = {{DCAN}},
	eventtitle = {Proceedings of the {IEEE} Conference on Computer Vision and Pattern Recognition},
	pages = {2487--2496},
	author = {Chen, Hao and Qi, Xiaojuan and Yu, Lequan and Heng, Pheng-Ann},
	urldate = {2017-09-30},
	date = {2016},
	file = {Full Text PDF:/home/john/Dropbox/Zotero/storage/NW3J7N45/Chen et al. - 2016 - DCAN Deep Contour-Aware Networks for Accurate Gla.pdf:application/pdf;Snapshot:/home/john/Dropbox/Zotero/storage/WIMXMQAS/Chen_DCAN_Deep_Contour-Aware_CVPR_2016_paper.html:text/html}
}

@inproceedings{bentaieb_topology_2016,
	title = {Topology Aware Fully Convolutional Networks for Histology Gland Segmentation},
	isbn = {978-3-319-46722-1 978-3-319-46723-8},
	url = {https://link.springer.com/chapter/10.1007/978-3-319-46723-8_53},
	doi = {10.1007/978-3-319-46723-8_53},
	series = {Lecture Notes in Computer Science},
	abstract = {The recent success of deep learning techniques in classification and object detection tasks has been leveraged for segmentation tasks. However, a weakness of these deep segmentation models is their limited ability to encode high level shape priors, such as smoothness and preservation of complex interactions between object regions, which can result in implausible segmentations. In this work, by formulating and optimizing a new loss, we introduce the first deep network trained to encode geometric and topological priors of containment and detachment. Our results on the segmentation of histology glands from a dataset of 165 images demonstrate the advantage of our novel loss terms and show how our topology aware architecture outperforms competing methods by up to 10 \% in both pixel-level accuracy and object-level Dice.},
	eventtitle = {International Conference on Medical Image Computing and Computer-Assisted Intervention},
	pages = {460--468},
	booktitle = {Medical Image Computing and Computer-Assisted Intervention – {MICCAI} 2016},
	publisher = {Springer, Cham},
	author = {{BenTaieb}, Aïcha and Hamarneh, Ghassan},
	urldate = {2017-09-30},
	date = {2016-10-17},
	langid = {english},
	keywords = {Tissue, {GlaS}},
	file = {Snapshot:/home/john/Dropbox/Zotero/storage/7GUS4533/978-3-319-46723-8_53.html:text/html}
}

@inproceedings{raza_mimonet:_2017,
	title = {{MIMONet}: Gland Segmentation Using Multi-Input-Multi-Output Convolutional Neural Network},
	isbn = {978-3-319-60963-8 978-3-319-60964-5},
	url = {https://link.springer.com/chapter/10.1007/978-3-319-60964-5_61},
	doi = {10.1007/978-3-319-60964-5_61},
	series = {Communications in Computer and Information Science},
	shorttitle = {{MIMONet}},
	abstract = {Morphological assessment of glands in histopathology images is very important in cancer grading. However, this is labour intensive, requires highly trained pathologists and has limited reproducibility. Digitisation of tissue slides provides us with the opportunity to employ computers, which are very efficient in repetitive tasks, allowing us to automate the morphological assessment with input from the pathologist. The first step in automated morphological assessment is the segmentation of these glandular regions. In this paper, we present a multi-input multi-output convolutional neural network for segmentation of glands in histopathology images. We test our algorithm on the publicly available {GLaS} data set and show that our algorithm produces competitive results compared to the state-of-the-art algorithms in terms of various quantitative measures.},
	eventtitle = {Annual Conference on Medical Image Understanding and Analysis},
	pages = {698--706},
	booktitle = {Medical Image Understanding and Analysis},
	publisher = {Springer, Cham},
	author = {Raza, Shan E. Ahmed and Cheung, Linda and Epstein, David and Pelengaris, Stella and Khan, Michael and Rajpoot, Nasir M.},
	urldate = {2017-09-30},
	date = {2017-07-11},
	langid = {english},
	file = {Snapshot:/home/john/Dropbox/Zotero/storage/L4GQIEFK/978-3-319-60964-5_61.html:text/html}
}

@article{xu_gland_2016,
	title = {Gland Instance Segmentation by Deep Multichannel Neural Networks},
	url = {http://arxiv.org/abs/1607.04889},
	abstract = {In this paper, we propose a new image instance segmentation method that segments individual glands (instances) in colon histology images. This is a task called instance segmentation that has recently become increasingly important. The problem is challenging since not only do the glands need to be segmented from the complex background, they are also required to be individually identified. Here we leverage the idea of image-to-image prediction in recent deep learning by building a framework that automatically exploits and fuses complex multichannel information, regional, location and boundary patterns in gland histology images. Our proposed system, deep multichannel framework, alleviates heavy feature design due to the use of convolutional neural networks and is able to meet multifarious requirement by altering channels. Compared to methods reported in the 2015 {MICCAI} Gland Segmentation Challenge and other currently prevalent methods of instance segmentation, we observe state-of-the-art results based on a number of evaluation metrics.},
	journaltitle = {{arXiv}:1607.04889 [cs]},
	author = {Xu, Yan and Li, Yang and Liu, Mingyuan and Wang, Yipei and Fan, Yubo and Lai, Maode and Chang, Eric I.-Chao},
	urldate = {2017-09-30},
	date = {2016-07-17},
	eprinttype = {arxiv},
	eprint = {1607.04889},
	keywords = {Computer Science - Computer Vision and Pattern Recognition},
	file = {arXiv\:1607.04889 PDF:/home/john/Dropbox/Zotero/storage/5JQ2M2GQ/Xu et al. - 2016 - Gland Instance Segmentation by Deep Multichannel N.pdf:application/pdf;arXiv.org Snapshot:/home/john/Dropbox/Zotero/storage/SPRU2TMY/1607.html:text/html}
}

@article{singh_gland_2017,
	title = {Gland segmentation in prostate histopathological images},
	volume = {4},
	issn = {2329-4302, 2329-4310},
	url = {https://www.spiedigitallibrary.org/journals/Journal-of-Medical-Imaging/volume-4/issue-2/027501/Gland-segmentation-in-prostate-histopathological-images/10.1117/1.JMI.4.2.027501.short},
	doi = {10.1117/1.JMI.4.2.027501},
	abstract = {Glandular structural features are important for the tumor pathologist in the assessment of cancer malignancy of prostate tissue slides. The varying shapes and sizes of glands combined with the tedious manual observation task can result in inaccurate assessment. There are also discrepancies and low-level agreement among pathologists, especially in cases of Gleason pattern 3 and pattern 4 prostate adenocarcinoma. An automated gland segmentation system can highlight various glandular shapes and structures for further analysis by the pathologist. These objective highlighted patterns can help reduce the assessment variability. We propose an automated gland segmentation system. Forty-three hematoxylin and eosin-stained images were acquired from prostate cancer tissue slides and were manually annotated for gland, lumen, periacinar retraction clefting, and stroma regions. Our automated gland segmentation system was trained using these manual annotations. It identifies these regions using a combination of pixel and object-level classifiers by incorporating local and spatial information for consolidating pixel-level classification results into object-level segmentation. Experimental results show that our method outperforms various texture and gland structure-based gland segmentation algorithms in the literature. Our method has good performance and can be a promising tool to help decrease interobserver variability among pathologists.},
	pages = {027501},
	number = {2},
	journaltitle = {Journal of Medical Imaging},
	shortjournal = {{JMI}, {JMIOBU}},
	author = {Singh, Malay and Kalaw, Emarene Mationg and Giron, Danilo Medina and Chong, Kian-Tai and Tan, Chew Lim and Lee, Hwee Kuan},
	urldate = {2017-09-30},
	date = {2017-06},
	file = {Full Text PDF:/home/john/Dropbox/Zotero/storage/Q7KF85AS/Singh et al. - 2017 - Gland segmentation in prostate histopathological i.pdf:application/pdf;Snapshot:/home/john/Dropbox/Zotero/storage/WZM3GUWJ/1.JMI.4.2.027501.html:text/html}
}

@article{ap_gland_2017,
	title = {Gland Segmentation in Histopathology Images Using Random Forest Guided Boundary Construction},
	url = {http://arxiv.org/abs/1705.04924},
	abstract = {Grading of cancer is important to know the extent of its spread. Prior to grading, segmentation of glandular structures is important. Manual segmentation is a time consuming process and is subject to observer bias. Hence, an automated process is required to segment the gland structures. These glands show a large variation in shape size and texture. This makes the task challenging as the glands cannot be segmented using mere morphological operations and conventional segmentation mechanisms. In this project we propose a method which detects the boundary epithelial cells of glands and then a novel approach is used to construct the complete gland boundary. The region enclosed within the boundary can then be obtained to get the segmented gland regions.},
	journaltitle = {{arXiv}:1705.04924 [cs]},
	author = {{AP}, Rohith and Khan, Salman S. and Anubhav, Kumar and Paul, Angshuman},
	urldate = {2017-09-30},
	date = {2017-05-14},
	eprinttype = {arxiv},
	eprint = {1705.04924},
	keywords = {Computer Science - Computer Vision and Pattern Recognition},
	file = {arXiv\:1705.04924 PDF:/home/john/Dropbox/Zotero/storage/67XRDBMH/AP et al. - 2017 - Gland Segmentation in Histopathology Images Using .pdf:application/pdf;arXiv.org Snapshot:/home/john/Dropbox/Zotero/storage/NN487V95/1705.html:text/html}
}

@inproceedings{zhang_deep_2017,
	title = {Deep Adversarial Networks for Biomedical Image Segmentation Utilizing Unannotated Images},
	isbn = {978-3-319-66178-0 978-3-319-66179-7},
	url = {https://link.springer.com/chapter/10.1007/978-3-319-66179-7_47},
	doi = {10.1007/978-3-319-66179-7_47},
	series = {Lecture Notes in Computer Science},
	abstract = {Semantic segmentation is a fundamental problem in biomedical image analysis. In biomedical practice, it is often the case that only limited annotated data are available for model training. Unannotated images, on the other hand, are easier to acquire. How to utilize unannotated images for training effective segmentation models is an important issue. In this paper, we propose a new deep adversarial network ({DAN}) model for biomedical image segmentation, aiming to attain consistently good segmentation results on both annotated and unannotated images. Our model consists of two networks: (1) a segmentation network ({SN}) to conduct segmentation; (2) an evaluation network ({EN}) to assess segmentation quality. During training, {EN} is encouraged to distinguish between segmentation results of unannotated images and annotated ones (by giving them different scores), while {SN} is encouraged to produce segmentation results of unannotated images such that {EN} cannot distinguish these from the annotated ones. Through an iterative adversarial training process, because {EN} is constantly “criticizing” the segmentation results of unannotated images, {SN} can be trained to produce more and more accurate segmentation for unannotated and unseen samples. Experiments show that our proposed {DAN} model is effective in utilizing unannotated image data to obtain considerably better segmentation.},
	eventtitle = {International Conference on Medical Image Computing and Computer-Assisted Intervention},
	pages = {408--416},
	booktitle = {Medical Image Computing and Computer-Assisted Intervention − {MICCAI} 2017},
	publisher = {Springer, Cham},
	author = {Zhang, Yizhe and Yang, Lin and Chen, Jianxu and Fredericksen, Maridel and Hughes, David P. and Chen, Danny Z.},
	urldate = {2017-09-30},
	date = {2017-09-10},
	langid = {english},
	keywords = {Tissue, {GLaS}},
	file = {Snapshot:/home/john/Dropbox/Zotero/storage/L2MUF7J2/978-3-319-66179-7_47.html:text/html}
}

@article{yang_suggestive_2017,
	title = {Suggestive Annotation: A Deep Active Learning Framework for Biomedical Image Segmentation},
	url = {http://arxiv.org/abs/1706.04737},
	shorttitle = {Suggestive Annotation},
	abstract = {Image segmentation is a fundamental problem in biomedical image analysis. Recent advances in deep learning have achieved promising results on many biomedical image segmentation benchmarks. However, due to large variations in biomedical images (different modalities, image settings, objects, noise, etc), to utilize deep learning on a new application, it usually needs a new set of training data. This can incur a great deal of annotation effort and cost, because only biomedical experts can annotate effectively, and often there are too many instances in images (e.g., cells) to annotate. In this paper, we aim to address the following question: With limited effort (e.g., time) for annotation, what instances should be annotated in order to attain the best performance? We present a deep active learning framework that combines fully convolutional network ({FCN}) and active learning to significantly reduce annotation effort by making judicious suggestions on the most effective annotation areas. We utilize uncertainty and similarity information provided by {FCN} and formulate a generalized version of the maximum set cover problem to determine the most representative and uncertain areas for annotation. Extensive experiments using the 2015 {MICCAI} Gland Challenge dataset and a lymph node ultrasound image segmentation dataset show that, using annotation suggestions by our method, state-of-the-art segmentation performance can be achieved by using only 50\% of training data.},
	journaltitle = {{arXiv}:1706.04737 [cs]},
	author = {Yang, Lin and Zhang, Yizhe and Chen, Jianxu and Zhang, Siyuan and Chen, Danny Z.},
	urldate = {2017-09-30},
	date = {2017-06-15},
	eprinttype = {arxiv},
	eprint = {1706.04737},
	keywords = {Computer Science - Computer Vision and Pattern Recognition, Tissue},
	file = {arXiv.org Snapshot:/home/john/Dropbox/Zotero/storage/QFZUA8IM/1706.html:text/html;Yang et al. - 2017 - Suggestive Annotation A Deep Active Learning Fram.pdf:/home/john/Dropbox/Zotero/storage/JICNXRU8/Yang et al. - 2017 - Suggestive Annotation A Deep Active Learning Fram.pdf:application/pdf}
}

@article{cruz-roa_accurate_2017,
	title = {Accurate and reproducible invasive breast cancer detection in whole-slide images: A Deep Learning approach for quantifying tumor extent},
	volume = {7},
	rights = {2017 Nature Publishing Group},
	issn = {2045-2322},
	url = {https://www.nature.com/articles/srep46450},
	doi = {10.1038/srep46450},
	shorttitle = {Accurate and reproducible invasive breast cancer detection in whole-slide images},
	abstract = {Article},
	pages = {srep46450},
	journaltitle = {Scientific Reports},
	author = {Cruz-Roa, Angel and Gilmore, Hannah and Basavanhally, Ajay and Feldman, Michael and Ganesan, Shridar and Shih, Natalie N. C. and Tomaszewski, John and González, Fabio A. and Madabhushi, Anant},
	urldate = {2017-10-22},
	date = {2017-04-18},
	langid = {english},
	file = {Full Text PDF:/home/john/Dropbox/Zotero/storage/GIHCP85H/Cruz-Roa et al. - 2017 - Accurate and reproducible invasive breast cancer d.pdf:application/pdf;Snapshot:/home/john/Dropbox/Zotero/storage/VSPWBUMP/srep46450.html:text/html}
}

@article{kather_multi-class_2016,
	title = {Multi-class texture analysis in colorectal cancer histology},
	volume = {6},
	rights = {2016 Nature Publishing Group},
	issn = {2045-2322},
	url = {https://www.nature.com/articles/srep27988},
	doi = {10.1038/srep27988},
	abstract = {Article},
	pages = {srep27988},
	journaltitle = {Scientific Reports},
	author = {Kather, Jakob Nikolas and Weis, Cleo-Aron and Bianconi, Francesco and Melchers, Susanne M. and Schad, Lothar R. and Gaiser, Timo and Marx, Alexander and Zöllner, Frank Gerrit},
	urldate = {2017-10-22},
	date = {2016-06-16},
	langid = {english},
	file = {Full Text PDF:/home/john/Dropbox/Zotero/storage/ZE3BJT57/Kather et al. - 2016 - Multi-class texture analysis in colorectal cancer .pdf:application/pdf;Snapshot:/home/john/Dropbox/Zotero/storage/8NB8YHCV/srep27988.html:text/html}
}

@article{fouad_epithelium_2017,
	title = {Epithelium and Stroma Identification in Histopathological Images Using Unsupervised and Semi-Supervised Superpixel-Based Segmentation},
	volume = {3},
	rights = {http://creativecommons.org/licenses/by/3.0/},
	url = {http://www.mdpi.com/2313-433X/3/4/61},
	doi = {10.3390/jimaging3040061},
	abstract = {We present superpixel-based segmentation frameworks for unsupervised and semi-supervised epithelium-stroma identification in histopathological images or oropharyngeal tissue micro arrays. A superpixel segmentation algorithm is initially used to split-up the image into binary regions (superpixels) and their colour features are extracted and fed into several base clustering algorithms with various parameter initializations. Two Consensus Clustering ({CC}) formulations are then used: the Evidence Accumulation Clustering ({EAC}) and the voting-based consensus function. These combine the base clustering outcomes to obtain a more robust detection of tissue compartments than the base clustering methods on their own. For the voting-based function, a technique is introduced to generate consistent labellings across the base clustering results. The obtained {CC} result is then utilized to build a self-training Semi-Supervised Classification ({SSC}) model. Unlike supervised segmentations, which rely on large number of labelled training images, our {SSC} approach performs a quality segmentation while relying on few labelled samples. Experiments conducted on forty-five hand-annotated images of oropharyngeal cancer tissue microarrays show that (a) the {CC} algorithm generates more accurate and stable results than individual clustering algorithms; (b) the clustering performance of the voting-based function outperforms the existing {EAC}; and (c) the proposed {SSC} algorithm outperforms the supervised methods, which is trained with only a few labelled instances.},
	pages = {61},
	number = {4},
	journaltitle = {Journal of Imaging},
	author = {Fouad, Shereen and Randell, David and Galton, Antony and Mehanna, Hisham and Landini, Gabriel},
	urldate = {2018-04-09},
	date = {2017-12-11},
	langid = {english},
	keywords = {consensus clustering, histopathology, image analysis, self-training, semi-supervised classification, superpixel segmentation},
	file = {Full Text PDF:/home/john/Dropbox/Zotero/storage/MDHEXA4M/Fouad et al. - 2017 - Epithelium and Stroma Identification in Histopatho.pdf:application/pdf;Snapshot:/home/john/Dropbox/Zotero/storage/W45YCN63/htm.html:text/html}
}

@article{komura_machine_2018,
	title = {Machine learning methods for histopathological image analysis},
	volume = {16},
	issn = {20010370},
	url = {http://arxiv.org/abs/1709.00786},
	doi = {10.1016/j.csbj.2018.01.001},
	abstract = {Abundant accumulation of digital histopathological images has led to the increased demand for their analysis, such as computer-aided diagnosis using machine learning techniques. However, digital pathological images and related tasks have some issues to be considered. In this mini-review, we introduce the application of digital pathological image analysis using machine learning algorithms, address some problems specific to such analysis, and propose possible solutions.},
	pages = {34--42},
	journaltitle = {Computational and Structural Biotechnology Journal},
	author = {Komura, Daisuke and Ishikawa, Shumpei},
	urldate = {2018-04-14},
	date = {2018},
	eprinttype = {arxiv},
	eprint = {1709.00786},
	keywords = {Computer Science - Computer Vision and Pattern Recognition},
	file = {arXiv\:1709.00786 PDF:/home/john/Dropbox/Zotero/storage/TUZXVETE/Komura and Ishikawa - 2018 - Machine learning methods for histopathological ima.pdf:application/pdf;arXiv.org Snapshot:/home/john/Dropbox/Zotero/storage/IF4TE283/1709.html:text/html}
}

@article{mobadersany_predicting_2018,
	title = {Predicting cancer outcomes from histology and genomics using convolutional networks},
	volume = {115},
	issn = {0027-8424, 1091-6490},
	url = {http://www.pnas.org/lookup/doi/10.1073/pnas.1717139115},
	doi = {10.1073/pnas.1717139115},
	pages = {E2970--E2979},
	number = {13},
	journaltitle = {Proceedings of the National Academy of Sciences},
	author = {Mobadersany, Pooya and Yousefi, Safoora and Amgad, Mohamed and Gutman, David A. and Barnholtz-Sloan, Jill S. and Velázquez Vega, José E. and Brat, Daniel J. and Cooper, Lee A. D.},
	urldate = {2018-04-14},
	date = {2018-03-27},
	langid = {english},
	file = {Mobadersany et al. - 2018 - Predicting cancer outcomes from histology and geno.pdf:/home/john/Dropbox/Zotero/storage/S4EBGLAC/Mobadersany et al. - 2018 - Predicting cancer outcomes from histology and geno.pdf:application/pdf}
}

@article{nalisnik_interactive_2017,
	title = {Interactive phenotyping of large-scale histology imaging data with {HistomicsML}},
	volume = {7},
	rights = {2017 The Author(s)},
	issn = {2045-2322},
	url = {https://www.nature.com/articles/s41598-017-15092-3},
	doi = {10.1038/s41598-017-15092-3},
	abstract = {Whole-slide imaging of histologic sections captures tissue microenvironments and cytologic details in expansive high-resolution images. These images can be mined to extract quantitative features that describe tissues, yielding measurements for hundreds of millions of histologic objects. A central challenge in utilizing this data is enabling investigators to train and evaluate classification rules for identifying objects related to processes like angiogenesis or immune response. In this paper we describe {HistomicsML}, an interactive machine-learning system for digital pathology imaging datasets. This framework uses active learning to direct user feedback, making classifier training efficient and scalable in datasets containing 108+ histologic objects. We demonstrate how this system can be used to phenotype microvascular structures in gliomas to predict survival, and to explore the molecular pathways associated with these phenotypes. Our approach enables researchers to unlock phenotypic information from digital pathology datasets to investigate prognostic image biomarkers and genotype-phenotype associations.},
	pages = {14588},
	number = {1},
	journaltitle = {Scientific Reports},
	author = {Nalisnik, Michael and Amgad, Mohamed and Lee, Sanghoon and Halani, Sameer H. and Vega, Jose Enrique Velazquez and Brat, Daniel J. and Gutman, David A. and Cooper, Lee A. D.},
	urldate = {2018-04-14},
	date = {2017-11-06},
	langid = {english},
	file = {Full Text PDF:/home/john/Dropbox/Zotero/storage/MX7TJ6SM/Nalisnik et al. - 2017 - Interactive phenotyping of large-scale histology i.pdf:application/pdf;Snapshot:/home/john/Dropbox/Zotero/storage/LMXRIDMI/s41598-017-15092-3.html:text/html}
}

@article{mehta_learning_2017,
	title = {Learning to Segment Breast Biopsy Whole Slide Images},
	url = {http://arxiv.org/abs/1709.02554},
	abstract = {We trained and applied an encoder-decoder model to semantically segment breast biopsy images into biologically meaningful tissue labels. Since conventional encoder-decoder networks cannot be applied directly on large biopsy images and the different sized structures in biopsies present novel challenges, we propose four modifications: (1) an input-aware encoding block to compensate for information loss, (2) a new dense connection pattern between encoder and decoder, (3) dense and sparse decoders to combine multi-level features, (4) a multi-resolution network that fuses the results of encoder-decoders run on different resolutions. Our model outperforms a feature-based approach and conventional encoder-decoders from the literature. We use semantic segmentations produced with our model in an automated diagnosis task and obtain higher accuracies than a baseline approach that employs an {SVM} for feature-based segmentation, both using the same segmentation-based diagnostic features.},
	journaltitle = {{arXiv}:1709.02554 [cs]},
	author = {Mehta, Sachin and Mercan, Ezgi and Bartlett, Jamen and Weaver, Donald and Elmore, Joann and Shapiro, Linda},
	urldate = {2018-04-14},
	date = {2017-09-08},
	eprinttype = {arxiv},
	eprint = {1709.02554},
	keywords = {Computer Science - Computer Vision and Pattern Recognition},
	file = {arXiv\:1709.02554 PDF:/home/john/Dropbox/Zotero/storage/3MPLXJFG/Mehta et al. - 2017 - Learning to Segment Breast Biopsy Whole Slide Imag.pdf:application/pdf;arXiv.org Snapshot:/home/john/Dropbox/Zotero/storage/3I66CCXS/1709.html:text/html}
}

@article{tomczak_deep_2017,
	title = {Deep Learning with Permutation-invariant Operator for Multi-instance Histopathology Classification},
	url = {http://arxiv.org/abs/1712.00310},
	abstract = {The computer-aided analysis of medical scans is a longstanding goal in the medical imaging field. Currently, deep learning has became a dominant methodology for supporting pathologists and radiologist. Deep learning algorithms have been successfully applied to digital pathology and radiology, nevertheless, there are still practical issues that prevent these tools to be widely used in practice. The main obstacles are low number of available cases and large size of images (a.k.a. the small n, large p problem in machine learning), and a very limited access to annotation at a pixel level that can lead to severe overfitting and large computational requirements. We propose to handle these issues by introducing a framework that processes a medical image as a collection of small patches using a single, shared neural network. The final diagnosis is provided by combining scores of individual patches using a permutation-invariant operator (combination). In machine learning community such approach is called a multi-instance learning ({MIL}).},
	journaltitle = {{arXiv}:1712.00310 [cs, stat]},
	author = {Tomczak, Jakub M. and Ilse, Maximilian and Welling, Max},
	urldate = {2018-04-14},
	date = {2017-12-01},
	eprinttype = {arxiv},
	eprint = {1712.00310},
	keywords = {Statistics - Machine Learning, Computer Science - Learning},
	file = {arXiv\:1712.00310 PDF:/home/john/Dropbox/Zotero/storage/R3CZQZ8H/Tomczak et al. - 2017 - Deep Learning with Permutation-invariant Operator .pdf:application/pdf;arXiv.org Snapshot:/home/john/Dropbox/Zotero/storage/M7KMPC42/1712.html:text/html}
}

@article{gadermayr_cnn_2017,
	title = {{CNN} Cascades for Segmenting Whole Slide Images of the Kidney},
	url = {http://arxiv.org/abs/1708.00251},
	abstract = {Due to the increasing availability of whole slide scanners facilitating digitization of histopathological tissue, there is a strong demand for the development of computer based image analysis systems. In this work, the focus is on the segmentation of the glomeruli constituting a highly relevant structure in renal histopathology, which has not been investigated before in combination with {CNNs}. We propose two different {CNN} cascades for segmentation applications with sparse objects. These approaches are applied to the problem of glomerulus segmentation and compared with conventional fully-convolutional networks. Overall, with the best performing cascade approach, single {CNNs} are outperformed and a pixel-level Dice similarity coefficient of 0.90 is obtained. Combined with qualitative and further object-level analyses the obtained results are assessed as excellent also compared to recent approaches. In conclusion, we can state that especially one of the proposed cascade networks proved to be a highly powerful tool for segmenting the renal glomeruli providing best segmentation accuracies and also keeping the computing time at a low level.},
	journaltitle = {{arXiv}:1708.00251 [cs]},
	author = {Gadermayr, Michael and Dombrowski, Ann-Kathrin and Klinkhammer, Barbara Mara and Boor, Peter and Merhof, Dorit},
	urldate = {2018-04-14},
	date = {2017-08-01},
	eprinttype = {arxiv},
	eprint = {1708.00251},
	keywords = {Computer Science - Computer Vision and Pattern Recognition},
	file = {arXiv\:1708.00251 PDF:/home/john/Dropbox/Zotero/storage/6738DUPB/Gadermayr et al. - 2017 - CNN Cascades for Segmenting Whole Slide Images of .pdf:application/pdf;arXiv.org Snapshot:/home/john/Dropbox/Zotero/storage/3WX6A4IB/1708.html:text/html}
}

@inproceedings{bayramoglu_deep_2016,
	title = {Deep learning for magnification independent breast cancer histopathology image classification},
	doi = {10.1109/ICPR.2016.7900002},
	abstract = {Microscopic analysis of breast tissues is necessary for a definitive diagnosis of breast cancer which is the most common cancer among women. Pathology examination requires time consuming scanning through tissue images under different magnification levels to find clinical assessment clues to produce correct diagnoses. Advances in digital imaging techniques offers assessment of pathology images using computer vision and machine learning methods which could automate some of the tasks in the diagnostic pathology workflow. Such automation could be beneficial to obtain fast and precise quantification, reduce observer variability, and increase objectivity. In this work, we propose to classify breast cancer histopathology images independent of their magnifications using convolutional neural networks ({CNNs}). We propose two different architectures; single task {CNN} is used to predict malignancy and multi-task {CNN} is used to predict both malignancy and image magnification level simultaneously. Evaluations and comparisons with previous results are carried out on {BreaKHis} dataset. Experimental results show that our magnification independent {CNN} approach improved the performance of magnification specific model. Our results in this limited set of training data are comparable with previous state-of-the-art results obtained by hand-crafted features. However, unlike previous methods, our approach has potential to directly benefit from additional training data, and such additional data could be captured with same or different magnification levels than previous data.},
	eventtitle = {2016 23rd International Conference on Pattern Recognition ({ICPR})},
	pages = {2440--2445},
	booktitle = {2016 23rd International Conference on Pattern Recognition ({ICPR})},
	author = {Bayramoglu, N. and Kannala, J. and Heikkilä, J.},
	date = {2016-12},
	keywords = {cancer, medical image processing, image classification, Training, learning (artificial intelligence), neural nets, Training data, machine learning, Breast cancer, Databases, Pathology, {BreaKHis} dataset, breast tissues, computer vision, convolutional neural networks, deep learning, diagnostic pathology workflow, digital imaging techniques, magnification independent breast cancer histopathology image classification, microscopic analysis, Microscopy, multitask {CNN}, single task {CNN}},
	file = {IEEE Xplore Abstract Record:/home/john/Dropbox/Zotero/storage/PLB9U2BB/7900002.html:text/html;IEEE Xplore Full Text PDF:/home/john/Dropbox/Zotero/storage/IX79Z7FM/Bayramoglu et al. - 2016 - Deep learning for magnification independent breast.pdf:application/pdf}
}

@article{bug_context-based_2017,
	title = {Context-based Normalization of Histological Stains using Deep Convolutional Features},
	url = {http://arxiv.org/abs/1708.04099},
	abstract = {While human observers are able to cope with variations in color and appearance of histological stains, digital pathology algorithms commonly require a well-normalized setting to achieve peak performance, especially when a limited amount of labeled data is available. This work provides a fully automated, end-to-end learning-based setup for normalizing histological stains, which considers the texture context of the tissue. We introduce Feature Aware Normalization, which extends the framework of batch normalization in combination with gating elements from Long Short-Term Memory units for normalization among different spatial regions of interest. By incorporating a pretrained deep neural network as a feature extractor steering a pixelwise processing pipeline, we achieve excellent normalization results and ensure a consistent representation of color and texture. The evaluation comprises a comparison of color histogram deviations, structural similarity and measures the color volume obtained by the different methods.},
	journaltitle = {{arXiv}:1708.04099 [cs]},
	author = {Bug, Daniel and Schneider, Steffen and Grote, Anne and Oswald, Eva and Feuerhake, Friedrich and Schüler, Julia and Merhof, Dorit},
	urldate = {2018-04-22},
	date = {2017-08-14},
	eprinttype = {arxiv},
	eprint = {1708.04099},
	keywords = {Computer Science - Computer Vision and Pattern Recognition},
	file = {arXiv\:1708.04099 PDF:/home/john/Dropbox/Zotero/storage/SY3YVICV/Bug et al. - 2017 - Context-based Normalization of Histological Stains.pdf:application/pdf;arXiv.org Snapshot:/home/john/Dropbox/Zotero/storage/L3G6PY7X/1708.html:text/html}
}

@inproceedings{zhang_mdnet:_2017,
	title = {{MDNet}: A Semantically and Visually Interpretable Medical Image Diagnosis Network},
	isbn = {978-1-5386-0457-1},
	url = {http://ieeexplore.ieee.org/document/8099861/},
	doi = {10.1109/CVPR.2017.378},
	shorttitle = {{MDNet}},
	abstract = {The inability to interpret the model prediction in semantically and visually meaningful ways is a well-known shortcoming of most existing computer-aided diagnosis methods. In this paper, we propose {MDNet} to establish a direct multimodal mapping between medical images and diagnostic reports that can read images, generate diagnostic reports, retrieve images by symptom descriptions, and visualize attention, to provide justiﬁcations of the network diagnosis process. {MDNet} includes an image model and a language model. The image model is proposed to enhance multi-scale feature ensembles and utilization efﬁciency. The language model, integrated with our improved attention mechanism, aims to read and explore discriminative image feature descriptions from reports to learn a direct mapping from sentence words to image pixels. The overall network is trained end-to-end by using our developed optimization strategy. Based on a pathology bladder cancer images and its diagnostic reports ({BCIDR}) dataset, we conduct sufﬁcient experiments to demonstrate that {MDNet} outperforms comparative baselines. The proposed image model obtains state-ofthe-art performance on two {CIFAR} datasets as well.},
	pages = {3549--3557},
	publisher = {{IEEE}},
	author = {Zhang, Zizhao and Xie, Yuanpu and Xing, Fuyong and {McGough}, Mason and Yang, Lin},
	urldate = {2018-04-22},
	date = {2017-07},
	langid = {english},
	file = {Zhang et al. - 2017 - MDNet A Semantically and Visually Interpretable M.pdf:/home/john/Dropbox/Zotero/storage/67VF54YT/Zhang et al. - 2017 - MDNet A Semantically and Visually Interpretable M.pdf:application/pdf}
}

@article{bychkov_deep_2018,
	title = {Deep learning based tissue analysis predicts outcome in colorectal cancer},
	volume = {8},
	rights = {2018 The Author(s)},
	issn = {2045-2322},
	url = {https://www.nature.com/articles/s41598-018-21758-3},
	doi = {10.1038/s41598-018-21758-3},
	abstract = {Image-based machine learning and deep learning in particular has recently shown expert-level accuracy in medical image classification. In this study, we combine convolutional and recurrent architectures to train a deep network to predict colorectal cancer outcome based on images of tumour tissue samples. The novelty of our approach is that we directly predict patient outcome, without any intermediate tissue classification. We evaluate a set of digitized haematoxylin-eosin-stained tumour tissue microarray ({TMA}) samples from 420 colorectal cancer patients with clinicopathological and outcome data available. The results show that deep learning-based outcome prediction with only small tissue areas as input outperforms (hazard ratio 2.3; {CI} 95\% 1.79–3.03; {AUC} 0.69) visual histological assessment performed by human experts on both {TMA} spot ({HR} 1.67; {CI} 95\% 1.28–2.19; {AUC} 0.58) and whole-slide level ({HR} 1.65; {CI} 95\% 1.30–2.15; {AUC} 0.57) in the stratification into low- and high-risk patients. Our results suggest that state-of-the-art deep learning techniques can extract more prognostic information from the tissue morphology of colorectal cancer than an experienced human observer.},
	pages = {3395},
	number = {1},
	journaltitle = {Scientific Reports},
	author = {Bychkov, Dmitrii and Linder, Nina and Turkki, Riku and Nordling, Stig and Kovanen, Panu E. and Verrill, Clare and Walliander, Margarita and Lundin, Mikael and Haglund, Caj and Lundin, Johan},
	urldate = {2018-04-22},
	date = {2018-02-21},
	langid = {english},
	file = {Full Text PDF:/home/john/Dropbox/Zotero/storage/3KBBATRF/Bychkov et al. - 2018 - Deep learning based tissue analysis predicts outco.pdf:application/pdf;Snapshot:/home/john/Dropbox/Zotero/storage/NDYYTZS4/s41598-018-21758-3.html:text/html}
}

@online{nahid_histopathological_2018,
	title = {Histopathological Breast Cancer Image Classification by Deep Neural Network Techniques Guided by Local Clustering},
	url = {https://www.hindawi.com/journals/bmri/2018/2362108/abs/},
	abstract = {Breast Cancer is a serious threat and one of the largest causes of death of women throughout the world. The identification of cancer largely depends on digital biomedical photography analysis such as histopathological images by doctors and physicians. Analyzing histopathological images is a nontrivial task, and decisions from investigation of these kinds of images always require specialised knowledge. However, Computer Aided Diagnosis ({CAD}) techniques can help the doctor make more reliable decisions. The state-of-the-art Deep Neural Network ({DNN}) has been recently introduced for biomedical image analysis. Normally each image contains structural and statistical information. This paper classifies a set of biomedical breast cancer images ({BreakHis} dataset) using novel {DNN} techniques guided by structural and statistical information derived from the images. Specifically a Convolutional Neural Network ({CNN}), a Long-Short-Term-Memory ({LSTM}), and a combination of {CNN} and {LSTM} are proposed for breast cancer image classification. Softmax and Support Vector Machine ({SVM}) layers have been used for the decision-making stage after extracting features utilising the proposed novel {DNN} models. In this experiment the best Accuracy value of 91.00\% is achieved on the 200 dataset, the best Precision value 96.00\% is achieved on the 40 dataset, and the best F-Measure value is achieved on both the 40 and 100 datasets.},
	titleaddon = {{BioMed} Research International},
	type = {Research article},
	author = {Nahid, Abdullah-Al and Mehrabi, Mohamad Ali and Kong, Yinan},
	urldate = {2018-04-22},
	date = {2018},
	langid = {english},
	doi = {10.1155/2018/2362108},
	file = {Full Text PDF:/home/john/Dropbox/Zotero/storage/A24SWA8P/Nahid et al. - 2018 - Histopathological Breast Cancer Image Classificati.pdf:application/pdf;Snapshot:/home/john/Dropbox/Zotero/storage/ZMG4MN26/abs.html:application/xhtml+xml}
}

@article{xing_deep_2017,
	title = {Deep Learning in Microscopy Image Analysis: A Survey},
	issn = {2162-237X},
	doi = {10.1109/TNNLS.2017.2766168},
	shorttitle = {Deep Learning in Microscopy Image Analysis},
	abstract = {Computerized microscopy image analysis plays an important role in computer aided diagnosis and prognosis. Machine learning techniques have powered many aspects of medical investigation and clinical practice. Recently, deep learning is emerging as a leading machine learning tool in computer vision and has attracted considerable attention in biomedical image analysis. In this paper, we provide a snapshot of this fast-growing field, specifically for microscopy image analysis. We briefly introduce the popular deep neural networks and summarize current deep learning achievements in various tasks, such as detection, segmentation, and classification in microscopy image analysis. In particular, we explain the architectures and the principles of convolutional neural networks, fully convolutional networks, recurrent neural networks, stacked autoencoders, and deep belief networks, and interpret their formulations or modelings for specific tasks on various microscopy images. In addition, we discuss the open challenges and the potential trends of future research in microscopy image analysis using deep learning.},
	pages = {1--19},
	journaltitle = {{IEEE} Transactions on Neural Networks and Learning Systems},
	author = {Xing, F. and Xie, Y. and Su, H. and Liu, F. and Yang, L.},
	date = {2017},
	keywords = {Classification, Image segmentation, Neural networks, Image analysis, deep learning, Microscopy, Biomedical imaging, detection, Machine learning, microscopy image analysis, segmentation.}
}

@article{wang_deep_2016,
	title = {Deep Learning for Identifying Metastatic Breast Cancer},
	url = {http://arxiv.org/abs/1606.05718},
	abstract = {The International Symposium on Biomedical Imaging ({ISBI}) held a grand challenge to evaluate computational systems for the automated detection of metastatic breast cancer in whole slide images of sentinel lymph node biopsies. Our team won both competitions in the grand challenge, obtaining an area under the receiver operating curve ({AUC}) of 0.925 for the task of whole slide image classification and a score of 0.7051 for the tumor localization task. A pathologist independently reviewed the same images, obtaining a whole slide image classification {AUC} of 0.966 and a tumor localization score of 0.733. Combining our deep learning system's predictions with the human pathologist's diagnoses increased the pathologist's {AUC} to 0.995, representing an approximately 85 percent reduction in human error rate. These results demonstrate the power of using deep learning to produce significant improvements in the accuracy of pathological diagnoses.},
	journaltitle = {{arXiv}:1606.05718 [cs, q-bio]},
	author = {Wang, Dayong and Khosla, Aditya and Gargeya, Rishab and Irshad, Humayun and Beck, Andrew H.},
	urldate = {2018-04-22},
	date = {2016-06-18},
	eprinttype = {arxiv},
	eprint = {1606.05718},
	keywords = {Computer Science - Computer Vision and Pattern Recognition, Quantitative Biology - Quantitative Methods},
	file = {arXiv\:1606.05718 PDF:/home/john/Dropbox/Zotero/storage/CFDFHJ9B/Wang et al. - 2016 - Deep Learning for Identifying Metastatic Breast Ca.pdf:application/pdf;arXiv.org Snapshot:/home/john/Dropbox/Zotero/storage/KLRJUJY2/1606.html:text/html}
}

@article{chen_identifying_2016,
	title = {Identifying Metastases in Sentinel Lymph Nodes with Deep Convolutional Neural Networks},
	url = {http://arxiv.org/abs/1608.01658},
	abstract = {Metastatic presence in lymph nodes is one of the most important prognostic variables of breast cancer. The current diagnostic procedure for manually reviewing sentinel lymph nodes, however, is very time-consuming and subjective. Pathologists have to manually scan an entire digital whole-slide image ({WSI}) for regions of metastasis that are sometimes only detectable under high resolution or entirely hidden from the human visual cortex. From October 2015 to April 2016, the International Symposium on Biomedical Imaging ({ISBI}) held the Camelyon Grand Challenge 2016 to crowd-source ideas and algorithms for automatic detection of lymph node metastasis. Using a generalizable stain normalization technique and the Proscia Pathology Cloud computing platform, we trained a deep convolutional neural network on millions of tissue and tumor image tiles to perform slide-based evaluation on our testing set of whole-slide images images, with a sensitivity of 0.96, specificity of 0.89, and {AUC} score of 0.90. Our results indicate that our platform can automatically scan any {WSI} for metastatic regions without institutional calibration to respective stain profiles.},
	journaltitle = {{arXiv}:1608.01658 [cs]},
	author = {Chen, Richard and Jing, Yating and Jackson, Hunter},
	urldate = {2018-04-22},
	date = {2016-08-04},
	eprinttype = {arxiv},
	eprint = {1608.01658},
	keywords = {Computer Science - Computer Vision and Pattern Recognition},
	file = {arXiv\:1608.01658 PDF:/home/john/Dropbox/Zotero/storage/EZJHCRI8/Chen et al. - 2016 - Identifying Metastases in Sentinel Lymph Nodes wit.pdf:application/pdf;arXiv.org Snapshot:/home/john/Dropbox/Zotero/storage/FHCBNE5Z/1608.html:text/html}
}

@article{kohl_assessment_2018,
	title = {Assessment of Breast Cancer Histology using Densely Connected Convolutional Networks},
	url = {http://arxiv.org/abs/1804.04595},
	abstract = {Breast cancer is the most frequently diagnosed cancer and leading cause of cancer-related death among females worldwide. In this article, we investigate the applicability of densely connected convolutional neural networks to the problems of histology image classification and whole slide image segmentation in the area of computer-aided diagnoses for breast cancer. To this end, we study various approaches for transfer learning and apply them to the data set from the 2018 grand challenge on breast cancer histology images ({BACH}).},
	journaltitle = {{arXiv}:1804.04595 [cs]},
	author = {Kohl, Matthias and Walz, Christoph and Ludwig, Florian and Braunewell, Stefan and Baust, Maximilian},
	urldate = {2018-04-22},
	date = {2018-04-09},
	eprinttype = {arxiv},
	eprint = {1804.04595},
	keywords = {Computer Science - Computer Vision and Pattern Recognition},
	file = {arXiv\:1804.04595 PDF:/home/john/Dropbox/Zotero/storage/CPXQKRLP/Kohl et al. - 2018 - Assessment of Breast Cancer Histology using Densel.pdf:application/pdf;arXiv.org Snapshot:/home/john/Dropbox/Zotero/storage/DAWKHTQS/1804.html:text/html}
}

@article{courtiol_classification_2018,
	title = {Classification and Disease Localization in Histopathology Using Only Global Labels: A Weakly-Supervised Approach},
	url = {http://arxiv.org/abs/1802.02212},
	shorttitle = {Classification and Disease Localization in Histopathology Using Only Global Labels},
	abstract = {Analysis of histopathology slides is a critical step for many diagnoses, and in particular in oncology where it defines the gold standard. In the case of digital histopathological analysis, highly trained pathologists must review vast whole-slide-images of extreme digital resolution (\$100,000{\textasciicircum}2\$ pixels) across multiple zoom levels in order to locate abnormal regions of cells, or in some cases single cells, out of millions. The application of deep learning to this problem is hampered not only by small sample sizes, as typical datasets contain only a few hundred samples, but also by the generation of ground-truth localized annotations for training interpretable classification and segmentation models. We propose a method for disease localization in the context of weakly supervised learning, where only image-level labels are available during training. Even without pixel-level annotations, we are able to demonstrate performance comparable with models trained with strong annotations on the Camelyon-16 lymph node metastases detection challenge. We accomplish this through the use of pre-trained deep convolutional networks, feature embedding, as well as learning via top instances and negative evidence, a multiple instance learning technique from the field of semantic segmentation and object detection.},
	journaltitle = {{arXiv}:1802.02212 [cs, stat]},
	author = {Courtiol, Pierre and Tramel, Eric W. and Sanselme, Marc and Wainrib, Gilles},
	urldate = {2018-04-22},
	date = {2018-02-01},
	eprinttype = {arxiv},
	eprint = {1802.02212},
	keywords = {Computer Science - Computer Vision and Pattern Recognition, Computer Science - Learning, Statistics - Machine Learning},
	file = {arXiv\:1802.02212 PDF:/home/john/Dropbox/Zotero/storage/X9IZCG96/Courtiol et al. - 2018 - Classification and Disease Localization in Histopa.pdf:application/pdf;arXiv.org Snapshot:/home/john/Dropbox/Zotero/storage/V3EBUGY8/1802.html:text/html}
}

@article{lin_scannet:_2017,
	title = {{ScanNet}: A Fast and Dense Scanning Framework for Metastatic Breast Cancer Detection from Whole-Slide Images},
	url = {http://arxiv.org/abs/1707.09597},
	shorttitle = {{ScanNet}},
	abstract = {Lymph node metastasis is one of the most significant diagnostic indicators in breast cancer, which is traditionally observed under the microscope by pathologists. In recent years, computerized histology diagnosis has become one of the most rapidly expanding fields in medical image computing, which alleviates pathologists' workload and reduces misdiagnosis rate. However, automatic detection of lymph node metastases from whole slide images remains a challenging problem, due to the large-scale data with enormous resolutions and existence of hard mimics. In this paper, we propose a novel framework by leveraging fully convolutional networks for efficient inference to meet the speed requirement for clinical practice, while reconstructing dense predictions under different offsets for ensuring accurate detection on both micro- and macro-metastases. Incorporating with the strategies of asynchronous sample prefetching and hard negative mining, the network can be effectively trained. Extensive experiments on the benchmark dataset of 2016 Camelyon Grand Challenge corroborated the efficacy of our method. Compared with the state-of-the-art methods, our method achieved superior performance with a faster speed on the tumor localization task and surpassed human performance on the {WSI} classification task.},
	journaltitle = {{arXiv}:1707.09597 [cs]},
	author = {Lin, Huangjing and Chen, Hao and Dou, Qi and Wang, Liansheng and Qin, Jing and Heng, Pheng-Ann},
	urldate = {2018-04-22},
	date = {2017-07-30},
	eprinttype = {arxiv},
	eprint = {1707.09597},
	keywords = {Computer Science - Computer Vision and Pattern Recognition},
	file = {arXiv\:1707.09597 PDF:/home/john/Dropbox/Zotero/storage/T5V9JXM3/Lin et al. - 2017 - ScanNet A Fast and Dense Scanning Framework for M.pdf:application/pdf;arXiv.org Snapshot:/home/john/Dropbox/Zotero/storage/QYWQF32B/1707.html:text/html}
}

@article{agarwalla_representation-aggregation_2017,
	title = {Representation-Aggregation Networks for Segmentation of Multi-Gigapixel Histology Images},
	url = {http://arxiv.org/abs/1707.08814},
	abstract = {Convolutional Neural Network ({CNN}) models have become the state-of-the-art for most computer vision tasks with natural images. However, these are not best suited for multi-gigapixel resolution Whole Slide Images ({WSIs}) of histology slides due to large size of these images. Current approaches construct smaller patches from {WSIs} which results in the loss of contextual information. We propose to capture the spatial context using novel Representation-Aggregation Network ({RAN}) for segmentation purposes, wherein the first network learns patch-level representation and the second network aggregates context from a grid of neighbouring patches. We can use any {CNN} for representation learning, and can utilize {CNN} or 2D-Long Short Term Memory (2D-{LSTM}) for context-aggregation. Our method significantly outperformed conventional patch-based {CNN} approaches on segmentation of tumour in {WSIs} of breast cancer tissue sections.},
	journaltitle = {{arXiv}:1707.08814 [cs]},
	author = {Agarwalla, Abhinav and Shaban, Muhammad and Rajpoot, Nasir M.},
	urldate = {2018-04-22},
	date = {2017-07-27},
	eprinttype = {arxiv},
	eprint = {1707.08814},
	keywords = {Computer Science - Computer Vision and Pattern Recognition},
	file = {arXiv\:1707.08814 PDF:/home/john/Dropbox/Zotero/storage/3R7SL97J/Agarwalla et al. - 2017 - Representation-Aggregation Networks for Segmentati.pdf:application/pdf;arXiv.org Snapshot:/home/john/Dropbox/Zotero/storage/MKYC2A7B/1707.html:text/html}
}

@article{zheng_histopathological_2018,
	title = {Histopathological whole slide image analysis using context-based {CBIR}},
	issn = {0278-0062},
	doi = {10.1109/TMI.2018.2796130},
	abstract = {Histopathological image classification ({HIC}) and content-based histopathological image retrieval ({CBHIR}) are two promising applications for histopathological whole slide image ({WSI}) analysis. {HIC} can efficiently predict the type of lesion involved in a histopathological image. In general, {HIC} can aid pathologists in locating high-risk cancer regions from a {WSI} by providing a cancerous probability map for the {WSI}. In contrast, {CBHIR} was developed to allow searches for regions with similar content for a region of interest ({ROI}) from a database consisting of historical cases. Sets of cases with similar content are accessible to pathologists, which can provide more valuable references for diagnosis. A drawback of the recent {CBHIR} framework is that a query {ROI} needs to be manually selected from a {WSI}. An automatic {CBHIR} approach for a {WSI}-wise analysis needs to be developed. In this paper, we propose a novel aided-diagnosis framework of breast cancer using whole slide images, which shares the advantages of both {HIC} and {CBHIR}. In our framework, {CBHIR} is automatically processed throughout the {WSI}, based on which a probability map regarding the malignancy of breast tumors is calculated. Through the probability map, the malignant regions in {WSIs} can be easily recognized. Furthermore, the retrieval results corresponding to each sub-region of the {WSIs} are recorded during the automatic analysis and are available to pathologists during their diagnosis. Our method was validated on fully annotated {WSI} datasets of breast tumors. The experimental results certify the effectiveness of the proposed method.},
	pages = {1--1},
	journaltitle = {{IEEE} Transactions on Medical Imaging},
	author = {Zheng, Y. and Jiang, Z. and Zhang, H. and Xie, F. and Ma, Y. and Shi, H. and Zhao, Y.},
	date = {2018},
	keywords = {breast cancer, Breast cancer, {CBIR}, contextual information, Databases, Feature extraction, Image analysis, Lesions, Pathology, Whole slide image analysis},
	file = {IEEE Xplore Abstract Record:/home/john/Dropbox/Zotero/storage/VAMGV8Z8/8265156.html:text/html}
}

@article{liu_end--end_2018,
	title = {An End-to-End Deep Learning Histochemical Scoring System for Breast Cancer Tissue Microarray},
	url = {http://arxiv.org/abs/1801.06288},
	abstract = {One of the methods for stratifying different molecular classes of breast cancer is the Nottingham Prognostic Index Plus ({NPI}+) which uses breast cancer relevant biomarkers to stain tumour tissues prepared on tissue microarray ({TMA}). To determine the molecular class of the tumour, pathologists will have to manually mark the nuclei activity biomarkers through a microscope and use a semi-quantitative assessment method to assign a histochemical score (H-Score) to each {TMA} core. Manually marking positively stained nuclei is a time consuming, imprecise and subjective process which will lead to inter-observer and intra-observer discrepancies. In this paper, we present an end-to-end deep learning system which directly predicts the H-Score automatically. Our system imitates the pathologists' decision process and uses one fully convolutional network ({FCN}) to extract all nuclei region (tumour and non-tumour), a second {FCN} to extract tumour nuclei region, and a multi-column convolutional neural network which takes the outputs of the first two {FCNs} and the stain intensity description image as input and acts as the high-level decision making mechanism to directly output the H-Score of the input {TMA} image. To the best of our knowledge, this is the first end-to-end system that takes a {TMA} image as input and directly outputs a clinical score. We will present experimental results which demonstrate that the H-Scores predicted by our model have very high and statistically significant correlation with experienced pathologists' scores and that the H-Score discrepancy between our algorithm and the pathologists is on par with the inter-subject discrepancy between the pathologists.},
	journaltitle = {{arXiv}:1801.06288 [cs]},
	author = {Liu, Jingxin and Xu, Bolei and Zheng, Chi and Gong, Yuanhao and Garibaldi, Jon and Soria, Daniele and Green, Andew and Ellis, Ian O. and Zou, Wenbin and Qiu, Guoping},
	urldate = {2018-04-22},
	date = {2018-01-18},
	eprinttype = {arxiv},
	eprint = {1801.06288},
	keywords = {Computer Science - Computer Vision and Pattern Recognition},
	file = {arXiv\:1801.06288 PDF:/home/john/Dropbox/Zotero/storage/PPYE48Z3/Liu et al. - 2018 - An End-to-End Deep Learning Histochemical Scoring .pdf:application/pdf;arXiv.org Snapshot:/home/john/Dropbox/Zotero/storage/C9H28X39/1801.html:text/html}
}

@article{awan_context-aware_2018,
	title = {Context-Aware Learning using Transferable Features for Classification of Breast Cancer Histology Images},
	url = {http://arxiv.org/abs/1803.00386},
	abstract = {Convolutional neural networks ({CNNs}) have been recently used for a variety of histology image analysis. However, availability of a large dataset is a major prerequisite for training a {CNN} which limits its use by the computational pathology community. In previous studies, {CNNs} have demonstrated their potential in terms of feature generalizability and transferability accompanied with better performance. Considering these traits of {CNN}, we propose a simple yet effective method which leverages the strengths of {CNN} combined with the advantages of including contextual information, particularly designed for a small dataset. Our method consists of two main steps: first it uses the activation features of {CNN} trained for a patch-based classification and then it trains a separate classifier using features of overlapping patches to perform image-based classification using the contextual information. The proposed framework outperformed the state-of-the-art method for breast cancer classification.},
	journaltitle = {{arXiv}:1803.00386 [cs]},
	author = {Awan, Ruqayya and Koohbanani, Navid Alemi and Shaban, Muhammad and Lisowska, Anna and Rajpoot, Nasir},
	urldate = {2018-04-22},
	date = {2018-02-12},
	eprinttype = {arxiv},
	eprint = {1803.00386},
	keywords = {Computer Science - Computer Vision and Pattern Recognition},
	file = {arXiv\:1803.00386 PDF:/home/john/Dropbox/Zotero/storage/WB532QEL/Awan et al. - 2018 - Context-Aware Learning using Transferable Features.pdf:application/pdf;arXiv.org Snapshot:/home/john/Dropbox/Zotero/storage/KNQ7Q8TP/1803.html:text/html}
}

@article{li_cancer_????,
	title = {Cancer Metastasis Detection With Neural Conditional Random Field},
	abstract = {Breast cancer diagnosis often requires accurate detection of metastasis in lymph nodes through Whole-slide Images ({WSIs}). Recent advances in deep convolutional neural networks ({CNNs}) have shown signiﬁcant successes in medical image analysis and particularly in computational histopathology. Because of the outrageous large size of {WSIs}, most of the methods divide one slide into lots of small image patches and perform classiﬁcation on each patch independently. However, neighboring patches often share spatial correlations, and ignoring these spatial correlations may result in inconsistent predictions. In this paper, we propose a neural conditional random ﬁeld ({NCRF}) deep learning framework to detect cancer metastasis in {WSIs}. {NCRF} considers the spatial correlations between neighboring patches through a fully connected {CRF} which is directly incorporated on top of a {CNN} feature extractor. The whole deep network can be trained end-to-end with standard back-propagation algorithm with minor computational overhead from the {CRF} component. The {CNN} feature extractor can also beneﬁt from considering spatial correlations via the {CRF} component. Compared to the baseline method without considering spatial correlations, we show that the proposed {NCRF} framework obtains probability maps of patch predictions with better visual quality. We also demonstrate that our method outperforms the baseline in cancer metastasis detection on the Camelyon16 dataset.},
	pages = {8},
	author = {Li, Yi and Ping, Wei},
	langid = {english},
	file = {Li and Ping - Cancer Metastasis Detection With Neural Conditiona.pdf:/home/john/Dropbox/Zotero/storage/KWEYVQGU/Li and Ping - Cancer Metastasis Detection With Neural Conditiona.pdf:application/pdf}
}

@inproceedings{akbar_determining_2018,
	title = {Determining tumor cellularity in digital slides using {ResNet}},
	volume = {10581},
	url = {https://www.spiedigitallibrary.org/conference-proceedings-of-spie/10581/105810U/Determining-tumor-cellularity-in-digital-slides-using-ResNet/10.1117/12.2292813.short},
	doi = {10.1117/12.2292813},
	abstract = {The residual cancer burden index is a powerful prognostic factor which is used to measure neoadjuvant therapy response in invasive breast cancers. Tumor cellularity is one component of the residual cancer burden index and is currently measured manually through eyeballing. As such it is subject to inter- and intra-variability and is currently restricted to discrete values. We propose a method for automatically determining tumor cellularity in digital slides using deep learning techniques. We train a series of {ResNet} architectures to output both discrete and continuous values and compare our outcomes with scores acquired manually by an expert pathologist. Our configurations were validated on a dataset of image patches extracted from digital slides, each containing various degrees of tumor cellularity. Results showed that, in the case of discrete values, our models were able to distinguish between regions-of-interest containing tumor and healthy cells with over 97\% test accuracy rates. Overall, we achieved 76\% accuracy over four predefined tumor cellularity classes (no tumor/tumor; low, medium and high tumor cellularity). When computing tumor cellularity scores on a continuous scale, {ResNet} showed good correlations with manually-identified scores, showing potential for computing reproducible scores consistent with expert opinion using deep learning techniques.},
	eventtitle = {Medical Imaging 2018: Digital Pathology},
	pages = {105810U},
	booktitle = {Medical Imaging 2018: Digital Pathology},
	publisher = {International Society for Optics and Photonics},
	author = {Akbar, Shazia and Peikari, Mohammad and Salama, Sherine and Nofech-Mozes, Sharon and Martel, Anne L.},
	urldate = {2018-04-22},
	date = {2018-03-06},
	file = {Snapshot:/home/john/Dropbox/Zotero/storage/A4LI4HGZ/12.2292813.html:text/html}
}

@inproceedings{qaiser_tumor_2017,
	title = {Tumor Segmentation in Whole Slide Images Using Persistent Homology and Deep Convolutional Features},
	isbn = {978-3-319-60963-8 978-3-319-60964-5},
	url = {https://link.springer.com/chapter/10.1007/978-3-319-60964-5_28},
	doi = {10.1007/978-3-319-60964-5_28},
	series = {Communications in Computer and Information Science},
	abstract = {This paper presents a novel automated tumor segmentation approach for Hematoxylin \& Eosin stained histology images. The proposed method enhances the segmentation performance by combining the topological and convolution neural network ({CNN}) features. Our approach is based on 3 steps: (1) construct enhanced persistent homology profiles by using topological features; (2) train a {CNN} to extract convolutional features; (3) employ a multi-stage ensemble strategy to combine Random Forest regression models. The experimental results demonstrate that proposed method outperforms the conventional {CNN}.},
	eventtitle = {Annual Conference on Medical Image Understanding and Analysis},
	pages = {320--329},
	booktitle = {Medical Image Understanding and Analysis},
	publisher = {Springer, Cham},
	author = {Qaiser, Talha and Tsang, Yee-Wah and Epstein, David and Rajpoot, Nasir},
	urldate = {2018-04-22},
	date = {2017-07-11},
	langid = {english},
	file = {Snapshot:/home/john/Dropbox/Zotero/storage/LRKXHS29/10.html:text/html}
}

@article{awan_context-aware_2018-1,
	title = {Context-Aware Learning using Transferable Features for Classification of Breast Cancer Histology Images},
	journaltitle = {{arXiv} preprint {arXiv}:1803.00386},
	author = {Awan, Ruqayya and Koohbanani, Navid Alemi and Shaban, Muhammad and Lisowska, Anna and Rajpoot, Nasir},
	date = {2018},
	file = {Fulltext:/home/john/Dropbox/Zotero/storage/7MRH5QV8/Awan et al. - 2018 - Context-Aware Learning using Transferable Features.pdf:application/pdf;Snapshot:/home/john/Dropbox/Zotero/storage/GZSLVVIN/1803.html:text/html}
}

@article{cao_improve_2018,
	title = {Improve the performance of transfer learning without fine-tuning using dissimilarity-based multi-view learning for breast cancer histology images},
	journaltitle = {{arXiv} preprint {arXiv}:1803.11241},
	author = {Cao, Hongliu and Bernard, Simon and Heutte, Laurent and Sabourin, Robert},
	date = {2018},
	file = {Fulltext:/home/john/Dropbox/Zotero/storage/GYCG9ST6/Cao et al. - 2018 - Improve the performance of transfer learning witho.pdf:application/pdf;Snapshot:/home/john/Dropbox/Zotero/storage/NVS284GH/1803.html:text/html}
}

@article{hongliu_improve_????,
	title = {Improve the performance of transfer learning without fine-tuning using dissimilarity-based multi-view learning for breast cancer histology images},
	author = {Hongliu, C. A. O. and Bernard, Simon and Heutte, Laurent and Sabourin, Robert},
	file = {Fulltext:/home/john/Dropbox/Zotero/storage/DQ64ZR9B/Hongliu et al. - Improve the performance of transfer learning witho.pdf:application/pdf;Snapshot:/home/john/Dropbox/Zotero/storage/9I5YZ5V3/Hongliu et al. - Improve the performance of transfer learning witho.pdf:application/pdf}
}

@article{safwan_classification_2018,
	title = {Classification of Breast Cancer and Grading of Diabetic Retinopathy \& Macular Edema using Ensemble of Pre-trained Convolutional Neural Networks},
	author = {Safwan, Mohammed and Chennamsetty, Sai Saketh and Kori, Avinash and Alex, Varghese and Krishnamurthi, Ganapathy},
	date = {2018},
	file = {Fulltext:/home/john/Dropbox/Zotero/storage/WL2WNCEP/Safwan et al. - 2018 - Classification of Breast Cancer and Grading of Dia.pdf:application/pdf;Snapshot:/home/john/Dropbox/Zotero/storage/8FRH2CMU/forum.html:text/html}
}

@article{nazeri_two-stage_2018,
	title = {Two-Stage Convolutional Neural Network for Breast Cancer Histology Image Classification},
	journaltitle = {{arXiv} preprint {arXiv}:1803.04054},
	author = {Nazeri, Kamyar and Aminpour, Azad and Ebrahimi, Mehran},
	date = {2018},
	file = {Fulltext:/home/john/Dropbox/Zotero/storage/MSRAMQKQ/Nazeri et al. - 2018 - Two-Stage Convolutional Neural Network for Breast .pdf:application/pdf;Snapshot:/home/john/Dropbox/Zotero/storage/WRC4M4ZL/1803.html:text/html}
}

@article{golatkar_classification_2018,
	title = {Classification of Breast Cancer Histology using Deep Learning},
	journaltitle = {{arXiv} preprint {arXiv}:1802.08080},
	author = {Golatkar, Aditya and Anand, Deepak and Sethi, Amit},
	date = {2018},
	file = {Fulltext:/home/john/Dropbox/Zotero/storage/74YS36H7/Golatkar et al. - 2018 - Classification of Breast Cancer Histology using De.pdf:application/pdf;Snapshot:/home/john/Dropbox/Zotero/storage/JMY8NU74/1802.html:text/html}
}

@article{vesal_classification_2018,
	title = {Classification of breast cancer histology images using transfer learning},
	journaltitle = {{arXiv} preprint {arXiv}:1802.09424},
	author = {Vesal, Sulaiman and Ravikumar, Nishant and Davari, {AmirAbbas} and Ellmann, Stephan and Maier, Andreas},
	date = {2018},
	file = {Fulltext:/home/john/Dropbox/Zotero/storage/CAIVITFW/Vesal et al. - 2018 - Classification of breast cancer histology images u.pdf:application/pdf;Snapshot:/home/john/Dropbox/Zotero/storage/2HH572Z8/1802.html:text/html}
}

@article{xie_active_2018,
	title = {Active Learning for Breast Cancer Identification},
	author = {Xie, Xinpeng and Li, Yuexiang and Shen, Linlin},
	date = {2018},
	file = {Fulltext:/home/john/Dropbox/Zotero/storage/B2BMZSVE/Xie et al. - 2018 - Active Learning for Breast Cancer Identification.pdf:application/pdf;Snapshot:/home/john/Dropbox/Zotero/storage/5HHANMV4/forum.html:text/html}
}

@article{vang_deep_2018,
	title = {Deep Learning Framework for Multi-class Breast Cancer Histology Image Classification},
	journaltitle = {{arXiv} preprint {arXiv}:1802.00931},
	author = {Vang, Yeeleng S. and Chen, Zhen and Xie, Xiaohui},
	date = {2018},
	file = {Fulltext:/home/john/Dropbox/Zotero/storage/QUNP7HX3/Vang et al. - 2018 - Deep Learning Framework for Multi-class Breast Can.pdf:application/pdf;Snapshot:/home/john/Dropbox/Zotero/storage/WZXZJ4DW/1802.html:text/html}
}

@article{rakhlin_deep_2018,
	title = {Deep Convolutional Neural Networks for Breast Cancer Histology Image Analysis},
	url = {http://arxiv.org/abs/1802.00752},
	abstract = {Breast cancer is one of the main causes of cancer death worldwide. Early diagnostics significantly increases the chances of correct treatment and survival, but this process is tedious and often leads to a disagreement between pathologists. Computer-aided diagnosis systems showed potential for improving the diagnostic accuracy. In this work, we develop the computational approach based on deep convolution neural networks for breast cancer histology image classification. Hematoxylin and eosin stained breast histology microscopy image dataset is provided as a part of the {ICIAR} 2018 Grand Challenge on Breast Cancer Histology Images. Our approach utilizes several deep neural network architectures and gradient boosted trees classifier. For 4-class classification task, we report 87.2\% accuracy. For 2-class classification task to detect carcinomas we report 93.8\% accuracy, {AUC} 97.3\%, and sensitivity/specificity 96.5/88.0\% at the high-sensitivity operating point. To our knowledge, this approach outperforms other common methods in automated histopathological image classification. The source code for our approach is made publicly available at https://github.com/alexander-rakhlin/{ICIAR}2018},
	journaltitle = {{arXiv}:1802.00752 [cs]},
	author = {Rakhlin, Alexander and Shvets, Alexey and Iglovikov, Vladimir and Kalinin, Alexandr A.},
	urldate = {2018-04-22},
	date = {2018-02-02},
	eprinttype = {arxiv},
	eprint = {1802.00752},
	keywords = {Computer Science - Computer Vision and Pattern Recognition},
	file = {arXiv\:1802.00752 PDF:/home/john/Dropbox/Zotero/storage/RWGYLNCD/Rakhlin et al. - 2018 - Deep Convolutional Neural Networks for Breast Canc.pdf:application/pdf;arXiv.org Snapshot:/home/john/Dropbox/Zotero/storage/GIXAFHHF/1802.html:text/html}
}
@inproceedings{wang_unified_2015,
	title = {A unified framework for automatic wound segmentation and analysis with deep convolutional neural networks},
	pages = {2415--2418},
	booktitle = {Engineering in Medicine and Biology Society ({EMBC}), 2015 37th Annual International Conference of the {IEEE}},
	publisher = {{IEEE}},
	author = {Wang, Changhan and Yan, Xinchen and Smith, Max and Kochhar, Kanika and Rubin, Marcie and Warren, Stephen M and Wrobel, James and Lee, Honglak},
	date = {2015},
	keywords = {{ReadList}},
	file = {Wang et al. - 2015 - A unified framework for automatic wound segmentati.pdf:/home/john/Dropbox/Zotero/storage/ZRM2Q5UT/Wang et al. - 2015 - A unified framework for automatic wound segmentati.pdf:application/pdf}
}

@inproceedings{gurcan_automatic_2014,
	title = {Automatic detection of invasive ductal carcinoma in whole slide images with convolutional neural networks},
	url = {http://proceedings.spiedigitallibrary.org/proceeding.aspx?doi=10.1117/12.2043872},
	doi = {10.1117/12.2043872},
	pages = {904103},
	author = {Cruz-Roa, Angel and Basavanhally, Ajay and González, Fabio and Gilmore, Hannah and Feldman, Michael and Ganesan, Shridar and Shih, Natalie and Tomaszewski, John and Madabhushi, Anant},
	editor = {Gurcan, Metin N. and Madabhushi, Anant},
	urldate = {2016-03-09},
	date = {2014-03-20},
	file = {Automatic_detection_of_invasive_ductal_carcinoma_in_whole.pdf:/home/john/Dropbox/Zotero/storage/AZNV3T43/Automatic_detection_of_invasive_ductal_carcinoma_in_whole.pdf:application/pdf}
}

@article{hou_patch-based_2015,
	title = {Patch-based Convolutional Neural Network for Whole Slide Tissue Image Classification},
	url = {http://arxiv.org/abs/1504.07947},
	journaltitle = {{arXiv} preprint {arXiv}:1504.07947},
	author = {Hou, Le and Samaras, Dimitris and Kurc, Tahsin M. and Gao, Yi and Davis, James E. and Saltz, Joel H.},
	urldate = {2016-12-02},
	date = {2015},
	file = {Hou et al. - 2015 - Patch-based Convolutional Neural Network for Whole.pdf:/home/john/Dropbox/Zotero/storage/MPA3QJCX/Hou et al. - 2015 - Patch-based Convolutional Neural Network for Whole.pdf:application/pdf}
}

@article{arevalo_unsupervised_2015,
	title = {An unsupervised feature learning framework for basal cell carcinoma image analysis},
	volume = {64},
	issn = {09333657},
	url = {http://linkinghub.elsevier.com/retrieve/pii/S0933365715000445},
	doi = {10.1016/j.artmed.2015.04.004},
	pages = {131--145},
	number = {2},
	journaltitle = {Artificial Intelligence in Medicine},
	author = {Arevalo, John and Cruz-Roa, Angel and Arias, Viviana and Romero, Eduardo and González, Fabio A.},
	urldate = {2016-12-02},
	date = {2015-06},
	langid = {english},
	file = {Arevalo et al. - 2015 - An unsupervised feature learning framework for bas.pdf:/home/john/Dropbox/Zotero/storage/SNXZUGRD/Arevalo et al. - 2015 - An unsupervised feature learning framework for bas.pdf:application/pdf}
}

@inproceedings{yang_deep_2016,
	title = {A Deep Learning Approach for Tumor Tissue Image Classification},
	isbn = {978-0-88986-981-3 978-0-88986-980-6},
	url = {http://www.actapress.com/PaperInfo.aspx?paperId=456204},
	doi = {10.2316/P.2016.832-025},
	publisher = {{ACTAPRESS}},
	author = {Yang, Xulei and Yeo, Si-Yong and Hong, Jia Mei and Wong, Sum Thai and Tang, Wai Teng and Wu, Zhen Zhou and Lee, Gary and Chen, Sulin and Ding, Vanessa and Pang, Brendan and Choo, Andre and Su, Yi},
	urldate = {2016-12-02},
	date = {2016},
	file = {Yang et al. - 2016 - A Deep Learning Approach for Tumor Tissue Image Cl.pdf:/home/john/Dropbox/Zotero/storage/IM2VHR2P/Yang et al. - 2016 - A Deep Learning Approach for Tumor Tissue Image Cl.pdf:application/pdf}
}

@incollection{ourselin_deep_2016,
	location = {Cham},
	title = {A Deep Learning Approach for Semantic Segmentation in Histology Tissue Images},
	volume = {9901},
	isbn = {978-3-319-46722-1 978-3-319-46723-8},
	url = {http://link.springer.com/10.1007/978-3-319-46723-8_21},
	pages = {176--184},
	booktitle = {Medical Image Computing and Computer-Assisted Intervention – {MICCAI} 2016},
	publisher = {Springer International Publishing},
	author = {Wang, Jiazhuo and {MacKenzie}, John D. and Ramachandran, Rageshree and Chen, Danny Z.},
	editor = {Ourselin, Sebastien and Joskowicz, Leo and Sabuncu, Mert R. and Unal, Gozde and Wells, William},
	urldate = {2016-12-09},
	date = {2016}
}

@article{litjens_deep_2016,
	title = {Deep learning as a tool for increased accuracy and efficiency of histopathological diagnosis},
	volume = {6},
	issn = {2045-2322},
	url = {http://www.nature.com/articles/srep26286},
	doi = {10.1038/srep26286},
	pages = {26286},
	journaltitle = {Scientific Reports},
	author = {Litjens, Geert and Sánchez, Clara I. and Timofeeva, Nadya and Hermsen, Meyke and Nagtegaal, Iris and Kovacs, Iringo and Hulsbergen - van de Kaa, Christina and Bult, Peter and van Ginneken, Bram and van der Laak, Jeroen},
	urldate = {2016-12-09},
	date = {2016-05-23},
	file = {Litjens et al. - 2016 - Deep learning as a tool for increased accuracy and.pdf:/home/john/Dropbox/Zotero/storage/ZCITQABU/Litjens et al. - 2016 - Deep learning as a tool for increased accuracy and.pdf:application/pdf}
}

@article{cruz-roa_accurate_2017,
	title = {Accurate and reproducible invasive breast cancer detection in whole-slide images: A Deep Learning approach for quantifying tumor extent},
	volume = {7},
	rights = {2017 Nature Publishing Group},
	issn = {2045-2322},
	url = {https://www.nature.com/articles/srep46450},
	doi = {10.1038/srep46450},
	shorttitle = {Accurate and reproducible invasive breast cancer detection in whole-slide images},
	abstract = {Article},
	pages = {srep46450},
	journaltitle = {Scientific Reports},
	author = {Cruz-Roa, Angel and Gilmore, Hannah and Basavanhally, Ajay and Feldman, Michael and Ganesan, Shridar and Shih, Natalie N. C. and Tomaszewski, John and González, Fabio A. and Madabhushi, Anant},
	urldate = {2017-10-22},
	date = {2017-04-18},
	langid = {english},
	file = {Full Text PDF:/home/john/Dropbox/Zotero/storage/GIHCP85H/Cruz-Roa et al. - 2017 - Accurate and reproducible invasive breast cancer d.pdf:application/pdf;Snapshot:/home/john/Dropbox/Zotero/storage/VSPWBUMP/srep46450.html:text/html}
}

@article{tomczak_deep_2017,
	title = {Deep Learning with Permutation-invariant Operator for Multi-instance Histopathology Classification},
	url = {http://arxiv.org/abs/1712.00310},
	journaltitle = {{arXiv}:1712.00310 [cs, stat]},
	author = {Tomczak, Jakub M. and Ilse, Maximilian and Welling, Max},
	urldate = {2018-04-14},
	date = {2017-12-01},
	eprinttype = {arxiv},
	eprint = {1712.00310},
	keywords = {Statistics - Machine Learning, Computer Science - Learning},
	file = {arXiv\:1712.00310 PDF:/home/john/Dropbox/Zotero/storage/R3CZQZ8H/Tomczak et al. - 2017 - Deep Learning with Permutation-invariant Operator .pdf:application/pdf;arXiv.org Snapshot:/home/john/Dropbox/Zotero/storage/M7KMPC42/1712.html:text/html}
}
@inproceedings{bayramoglu2016deep,
  title={Deep learning for magnification independent breast cancer histopathology image classification},
  author={Bayramoglu, Neslihan and Kannala, Juho and Heikkil{\"a}, Janne},
  booktitle={2016 23rd International conference on pattern recognition (ICPR)},
  pages={2440--2445},
  year={2016},
  organization={IEEE}
}
@inproceedings{long2015fully,
  title={Fully convolutional networks for semantic segmentation},
  author={Long, Jonathan and Shelhamer, Evan and Darrell, Trevor},
  booktitle={Proceedings of the IEEE conference on computer vision and pattern recognition},
  pages={3431--3440},
  year={2015}
}
@article{bajcsy2015survey,
  title={Survey statistics of automated segmentations applied to optical imaging of mammalian cells},
  author={Bajcsy, Peter and Cardone, Antonio and Chalfoun, Joe and Halter, Michael and Juba, Derek and Kociolek, Marcin and Majurski, Michael and Peskin, Adele and Simon, Carl and Simon, Mylene and others},
  journal={BMC bioinformatics},
  volume={16},
  number={1},
  pages={330},
  year={2015},
  publisher={BioMed Central}
}
@article{eefsen2012histopathological,
  title={Histopathological growth pattern, proteolysis and angiogenesis in chemonaive patients resected for multiple colorectal liver metastases},
  author={Eefsen, Rikke L{\o}vendahl and Van den Eynden, Gert G and H{\o}yer-Hansen, Gunilla and Brodt, Pnina and Laerum, Ole Didrik and Vermeulen, Peter B and Christensen, Ib Jarle and Wettergren, Andr{\'e} and Federspiel, Birgitte and Willemoe, Gro L and others},
  journal={Journal of oncology},
  volume={2012},
  year={2012},
  publisher={Hindawi Publishing Corporation}
}
@article{penna2002surgery,
  title={Surgery of liver metastases from colorectal cancer: new promises},
  author={Penna, Christophe and Nordlinger, Bernard},
  journal={British medical bulletin},
  volume={64},
  number={1},
  pages={127--140},
  year={2002},
  publisher={Oxford University Press}
}
@article{goode2013openslide,
  title={OpenSlide: A vendor-neutral software foundation for digital pathology},
  author={Goode, Adam and Gilbert, Benjamin and Harkes, Jan and Jukic, Drazen and Satyanarayanan, Mahadev},
  journal={Journal of pathology informatics},
  volume={4},
  year={2013},
  publisher={Medknow Publications}
}
@article{bankhead2017qupath,
  title={QuPath: Open source software for digital pathology image analysis},
  author={Bankhead, Peter and Loughrey, Maurice B and Fern{\'a}ndez, Jos{\'e} A and Dombrowski, Yvonne and McArt, Darragh G and Dunne, Philip D and McQuaid, Stephen and Gray, Ronan T and Murray, Liam J and Coleman, Helen G and others},
  journal={bioRxiv},
  pages={099796},
  year={2017},
  publisher={Cold Spring Harbor Labs Journals}
}

@article{maree2016collaborative,
  title={Collaborative analysis of multi-gigapixel imaging data using Cytomine},
  author={Mar{\'e}e, Rapha{\"e}l and Rollus, Lo{\"\i}c and St{\'e}vens, Benjamin and Hoyoux, Renaud and Louppe, Gilles and Vandaele, R{\'e}my and Begon, Jean-Michel and Kainz, Philipp and Geurts, Pierre and Wehenkel, Louis},
  journal={Bioinformatics},
  volume={32},
  number={9},
  pages={1395--1401},
  year={2016},
  publisher={Oxford University Press}
}

@article{maree2016cytomine,
  title={Cytomine: An Open-Source Software For Collaborative Analysis Of Whole-Slide Images},
  author={Mar{\'e}e, R and Rollus, L and St{\'e}vens, B and Hoyoux, R and Louppe, G and Vandaele, R and Begon, J-M and Kainz, P and Geurts, P and Wehenkel, L},
  journal={Diagnostic Pathology},
  volume={1},
  number={8},
  year={2016}
}
@article{jones2008cellprofiler,
  title={CellProfiler Analyst: data exploration and analysis software for complex image-based screens},
  author={Jones, Thouis R and Kang, In Han and Wheeler, Douglas B and Lindquist, Robert A and Papallo, Adam and Sabatini, David M and Golland, Polina and Carpenter, Anne E},
  journal={BMC bioinformatics},
  volume={9},
  number={1},
  pages={482},
  year={2008},
  publisher={BioMed Central}
}

@article{dao2016cellprofiler,
  title={CellProfiler Analyst: interactive data exploration, analysis and classification of large biological image sets},
  author={Dao, David and Fraser, Adam N and Hung, Jane and Ljosa, Vebjorn and Singh, Shantanu and Carpenter, Anne E},
  journal={Bioinformatics},
  volume={32},
  number={20},
  pages={3210--3212},
  year={2016},
  publisher={Oxford University Press}
}
@article{goldberg2005open,
  title={The Open Microscopy Environment (OME) Data Model and XML file: open tools for informatics and quantitative analysis in biological imaging},
  author={Goldberg, Ilya G and Allan, Chris and Burel, Jean-Marie and Creager, Doug and Falconi, Andrea and Hochheiser, Harry and Johnston, Josiah and Mellen, Jeff and Sorger, Peter K and Swedlow, Jason R},
  journal={Genome biology},
  volume={6},
  number={5},
  pages={R47},
  year={2005},
  publisher={BioMed Central}
}
@article{schneider2012nih,
  title={NIH Image to ImageJ: 25 years of image analysis},
  author={Schneider, Caroline A and Rasband, Wayne S and Eliceiri, Kevin W},
  journal={Nature methods},
  volume={9},
  number={7},
  pages={671--675},
  year={2012},
  publisher={Nature Research}
}
@article{lamprecht2007cellprofiler,
  title={CellProfiler™: free, versatile software for automated biological image analysis},
  author={Lamprecht, Michael R and Sabatini, David M and Carpenter, Anne E and others},
  journal={Biotechniques},
  volume={42},
  number={1},
  pages={71},
  year={2007},
  publisher={EATON PUBLISHING}
}
@article{bajcsy2015survey,
  title={Survey statistics of automated segmentations applied to optical imaging of mammalian cells},
  author={Bajcsy, Peter and Cardone, Antonio and Chalfoun, Joe and Halter, Michael and Juba, Derek and Kociolek, Marcin and Majurski, Michael and Peskin, Adele and Simon, Carl and Simon, Mylene and others},
  journal={BMC bioinformatics},
  volume={16},
  number={1},
  pages={330},
  year={2015},
  publisher={BioMed Central}
}
@article{wiesmann2015review,
  title={Review of free software tools for image analysis of fluorescence cell micrographs},
  author={Wiesmann, V and Franz, D and Held, C and M{\"u}nzenmayer, C and Palmisano, R and Wittenberg, T},
  journal={Journal of microscopy},
  volume={257},
  number={1},
  pages={39--53},
  year={2015},
  publisher={Wiley Online Library}
}
@inproceedings{xie2016spatial,
  title={Spatial clockwork recurrent neural network for muscle perimysium segmentation},
  author={Xie, Yuanpu and Zhang, Zizhao and Sapkota, Manish and Yang, Lin},
  booktitle={International Conference on Medical Image Computing and Computer-Assisted Intervention},
  pages={185--193},
  year={2016},
  organization={Springer}
}
@inproceedings{wang2016deep,
  title={A deep learning approach for semantic segmentation in histology tissue images},
  author={Wang, Jiazhuo and MacKenzie, John D and Ramachandran, Rageshree and Chen, Danny Z},
  booktitle={International Conference on Medical Image Computing and Computer-Assisted Intervention},
  pages={176--184},
  year={2016},
  organization={Springer}
}
@inproceedings{zheng2015conditional,
  title={Conditional random fields as recurrent neural networks},
  author={Zheng, Shuai and Jayasumana, Sadeep and Romera-Paredes, Bernardino and Vineet, Vibhav and Su, Zhizhong and Du, Dalong and Huang, Chang and Torr, Philip HS},
  booktitle={Proceedings of the IEEE International Conference on Computer Vision},
  pages={1529--1537},
  year={2015}
}
@article{chen2016deeplab,
  title={Deeplab: Semantic image segmentation with deep convolutional nets, atrous convolution, and fully connected crfs},
  author={Chen, Liang-Chieh and Papandreou, George and Kokkinos, Iasonas and Murphy, Kevin and Yuille, Alan L},
  journal={arXiv preprint arXiv:1606.00915},
  year={2016}
}
@inproceedings{bentaieb2016multi,
  title={Multi-loss convolutional networks for gland analysis in microscopy},
  author={BenTaieb, A{\"\i}cha and Kawahara, Jeremy and Hamarneh, Ghassan},
  booktitle={Biomedical Imaging (ISBI), 2016 IEEE 13th International Symposium on},
  pages={642--645},
  year={2016},
  organization={IEEE}
}
@inproceedings{bentaieb2016topology,
  title={Topology aware fully convolutional networks for histology gland segmentation},
  author={BenTaieb, A{\"\i}cha and Hamarneh, Ghassan},
  booktitle={International Conference on Medical Image Computing and Computer-Assisted Intervention},
  pages={460--468},
  year={2016},
  organization={Springer}
}
@article{kainz2015semantic,
  title={Semantic segmentation of colon glands with deep convolutional neural networks and total variation segmentation},
  author={Kainz, Philipp and Pfeiffer, Michael and Urschler, Martin},
  journal={arXiv preprint arXiv:1511.06919},
  year={2015}
}
@article{sirinukunwattana2016locality,
  title={Locality sensitive deep learning for detection and classification of nuclei in routine colon cancer histology images},
  author={Sirinukunwattana, Korsuk and Raza, Shan E Ahmed and Tsang, Yee-Wah and Snead, David RJ and Cree, Ian A and Rajpoot, Nasir M},
  journal={IEEE transactions on medical imaging},
  volume={35},
  number={5},
  pages={1196--1206},
  year={2016},
  publisher={IEEE}
}
@inproceedings{yao2016imaging,
  title={Imaging biomarker discovery for lung cancer survival prediction},
  author={Yao, Jiawen and Wang, Sheng and Zhu, Xinliang and Huang, Junzhou},
  booktitle={International Conference on Medical Image Computing and Computer-Assisted Intervention},
  pages={649--657},
  year={2016},
  organization={Springer}
}
@article{albarqouni2016aggnet,
  title={Aggnet: deep learning from crowds for mitosis detection in breast cancer histology images},
  author={Albarqouni, Shadi and Baur, Christoph and Achilles, Felix and Belagiannis, Vasileios and Demirci, Stefanie and Navab, Nassir},
  journal={IEEE transactions on medical imaging},
  volume={35},
  number={5},
  pages={1313--1321},
  year={2016},
  publisher={IEEE}
}
@inproceedings{shkolyar2015automatic,
  title={Automatic detection of cell divisions (mitosis) in live-imaging microscopy images using convolutional neural networks},
  author={Shkolyar, Anat and Gefen, Amit and Benayahu, Dafna and Greenspan, Hayit},
  booktitle={Engineering in Medicine and Biology Society (EMBC), 2015 37th Annual International Conference of the IEEE},
  pages={743--746},
  year={2015},
  organization={IEEE}
}
@article{malon2013classification,
  title={Classification of mitotic figures with convolutional neural networks and seeded blob features},
  author={Malon, Christopher D and Cosatto, Eric},
  journal={Journal of pathology informatics},
  volume={4},
  year={2013},
  publisher={Medknow Publications}
}
@inproceedings{cosatto2008grading,
  title={Grading nuclear pleomorphism on histological micrographs},
  author={Cosatto, Eric and Miller, Matt and Graf, Hans Peter and Meyer, John S},
  booktitle={Pattern Recognition, 2008. ICPR 2008. 19th International Conference on},
  pages={1--4},
  year={2008},
  organization={IEEE}
}

@article{dundar2011computerized,
  title={Computerized classification of intraductal breast lesions using histopathological images},
  author={Dundar, M Murat and Badve, Sunil and Bilgin, Gokhan and Raykar, Vikas and Jain, Rohit and Sertel, Olcay and Gurcan, Metin N},
  journal={IEEE Transactions on Biomedical Engineering},
  volume={58},
  number={7},
  pages={1977--1984},
  year={2011},
  publisher={IEEE}
}
@inproceedings{su2015region,
  title={Region segmentation in histopathological breast cancer images using deep convolutional neural network},
  author={Su, Hai and Liu, Fujun and Xie, Yuanpu and Xing, Fuyong and Meyyappan, Sreenivasan and Yang, Lin},
  booktitle={Biomedical Imaging (ISBI), 2015 IEEE 12th International Symposium on},
  pages={55--58},
  year={2015},
  organization={IEEE}
}
@article{xing2016automatic,
  title={An automatic learning-based framework for robust nucleus segmentation},
  author={Xing, Fuyong and Xie, Yuanpu and Yang, Lin},
  journal={IEEE transactions on medical imaging},
  volume={35},
  number={2},
  pages={550--566},
  year={2016},
  publisher={IEEE}
}
@inproceedings{akram2016cell,
  title={Cell segmentation proposal network for microscopy image analysis},
  author={Akram, Saad Ullah and Kannala, Juho and Eklund, Lauri and Heikkil{\"a}, Janne},
  booktitle={International Workshop on Large-Scale Annotation of Biomedical Data and Expert Label Synthesis},
  pages={21--29},
  year={2016},
  organization={Springer}
}
@article{song2017accurate,
  title={Accurate cervical cell segmentation from overlapping clumps in pap smear images},
  author={Song, Youyi and Tan, Ee-Leng and Jiang, Xudong and Cheng, Jie-Zhi and Ni, Dong and Chen, Siping and Lei, Baiying and Wang, Tianfu},
  journal={IEEE transactions on medical imaging},
  volume={36},
  number={1},
  pages={288--300},
  year={2017},
  publisher={IEEE}
}
@inproceedings{ronneberger2015u,
  title={U-net: Convolutional networks for biomedical image segmentation},
  author={Ronneberger, Olaf and Fischer, Philipp and Brox, Thomas},
  booktitle={International Conference on Medical Image Computing and Computer-Assisted Intervention},
  pages={234--241},
  year={2015},
  organization={Springer}
}
@article{kong2011partitioning,
  title={Partitioning histopathological images: an integrated framework for supervised color-texture segmentation and cell splitting},
  author={Kong, Hui and Gurcan, Metin and Belkacem-Boussaid, Kamel},
  journal={IEEE transactions on medical imaging},
  volume={30},
  number={9},
  pages={1661--1677},
  year={2011},
  publisher={IEEE}
}
@article{veillard2013cell,
  title={Cell nuclei extraction from breast cancer histopathologyimages using colour, texture, scale and shape information},
  author={Veillard, Antoine and Kulikova, Maria S and Racoceanu, Daniel},
  journal={Diagnostic Pathology},
  volume={8},
  number={1},
  pages={S5},
  year={2013},
  publisher={BioMed Central}
}
@inproceedings{kulikova2012nuclei,
  title={Nuclei extraction from histopathological images using a marked point process approach.},
  author={Kulikova, Maria S and Veillard, Antoine and Roux, Ludovic and Racoceanu, Daniel},
  booktitle={Medical Imaging: Image Processing},
  pages={831428},
  year={2012}
}
@article{jung2010unsupervised,
  title={Unsupervised segmentation of overlapped nuclei using Bayesian classification},
  author={Jung, Chanho and Kim, Changick and Chae, Seoung Wan and Oh, Sukjoong},
  journal={IEEE Transactions on Biomedical Engineering},
  volume={57},
  number={12},
  pages={2825--2832},
  year={2010},
  publisher={IEEE}
}
@article{fatakdawala2010expectation,
  title={Expectation--maximization-driven geodesic active contour with overlap resolution (emagacor): Application to lymphocyte segmentation on breast cancer histopathology},
  author={Fatakdawala, Hussain and Xu, Jun and Basavanhally, Ajay and Bhanot, Gyan and Ganesan, Shridar and Feldman, Michael and Tomaszewski, John E and Madabhushi, Anant},
  journal={IEEE Transactions on Biomedical Engineering},
  volume={57},
  number={7},
  pages={1676--1689},
  year={2010},
  publisher={IEEE}
}
@inproceedings{cosatto2008grading,
  title={Grading nuclear pleomorphism on histological micrographs},
  author={Cosatto, Eric and Miller, Matt and Graf, Hans Peter and Meyer, John S},
  booktitle={Pattern Recognition, 2008. ICPR 2008. 19th International Conference on},
  pages={1--4},
  year={2008},
  organization={IEEE}
}
@article{al2010improved,
  title={Improved automatic detection and segmentation of cell nuclei in histopathology images},
  author={Al-Kofahi, Yousef and Lassoued, Wiem and Lee, William and Roysam, Badrinath},
  journal={IEEE Transactions on Biomedical Engineering},
  volume={57},
  number={4},
  pages={841--852},
  year={2010},
  publisher={IEEE}
}
@article{jung2010segmenting,
  title={Segmenting clustered nuclei using H-minima transform-based marker extraction and contour parameterization},
  author={Jung, Chanho and Kim, Changick},
  journal={IEEE transactions on biomedical engineering},
  volume={57},
  number={10},
  pages={2600--2604},
  year={2010},
  publisher={IEEE}
}

@inproceedings{cloppet2008segmentation,
  title={Segmentation of overlapping/aggregating nuclei cells in biological images},
  author={Cloppet, Florence and Boucher, Arnaud},
  booktitle={Pattern Recognition, 2008. ICPR 2008. 19th International Conference on},
  pages={1--4},
  year={2008},
  organization={IEEE}
}
@inproceedings{sirinukunwattana2015spatially,
  title={A spatially constrained deep learning framework for detection of epithelial tumor nuclei in cancer histology images},
  author={Sirinukunwattana, Korsuk and Raza, Shan E Ahmed and Tsang, Yee-Wah and Snead, David and Cree, Ian and Rajpoot, Nasir},
  booktitle={International Workshop on Patch-based Techniques in Medical Imaging},
  pages={154--162},
  year={2015},
  organization={Springer}
}
@article{jacobsdetecting,
  title={Detecting and Classifying Nuclei on a Budget},
  author={Jacobs, Joseph G and Brostow, Gabriel J and Freeman, Alex and Alexander, Daniel C and Panagiotaki, Eleftheria}
}
@inproceedings{akram2016cell,
  title={Cell proposal network for microscopy image analysis},
  author={Akram, Saad Ullah and Kannala, Juho and Eklund, Lauri and Heikkil{\"a}, Janne},
  booktitle={Image Processing (ICIP), 2016 IEEE International Conference on},
  pages={3199--3203},
  year={2016},
  organization={IEEE}
}
@article{xie2016microscopy,
  title={Microscopy cell counting and detection with fully convolutional regression networks},
  author={Xie, Weidi and Noble, J Alison and Zisserman, Andrew},
  journal={Computer Methods in Biomechanics and Biomedical Engineering: Imaging \& Visualization},
  pages={1--10},
  year={2016},
  publisher={Taylor \& Francis}
}
@inproceedings{xu2016detecting,
  title={Detecting 10,000 Cells in one second},
  author={Xu, Zheng and Huang, Junzhou},
  booktitle={International Conference on Medical Image Computing and Computer-Assisted Intervention},
  pages={676--684},
  year={2016},
  organization={Springer}
}
@article{parvin2007iterative,
  title={Iterative voting for inference of structural saliency and characterization of subcellular events},
  author={Parvin, Bahram and Yang, Qing and Han, Ju and Chang, Hang and Rydberg, Bjorn and Barcellos-Hoff, Mary Helen},
  journal={IEEE Transactions on Image Processing},
  volume={16},
  number={3},
  pages={615--623},
  year={2007},
  publisher={IEEE}
}
@article{qi2012robust,
  title={Robust segmentation of overlapping cells in histopathology specimens using parallel seed detection and repulsive level set},
  author={Qi, Xin and Xing, Fuyong and Foran, David J and Yang, Lin},
  journal={IEEE Transactions on Biomedical Engineering},
  volume={59},
  number={3},
  pages={754--765},
  year={2012},
  publisher={IEEE}
}
@article{wahlby2004combining,
  title={Combining intensity, edge and shape information for 2D and 3D segmentation of cell nuclei in tissue sections},
  author={W{\"a}hlby, Carolina and SINTORN, I-M and Erlandsson, Fredrik and Borgefors, Gunilla and Bengtsson, Ewert},
  journal={Journal of microscopy},
  volume={215},
  number={1},
  pages={67--76},
  year={2004},
  publisher={Wiley Online Library}
}
@inproceedings{veta2011marker,
  title={Marker-controlled watershed segmentation of nuclei in H\&E stained breast cancer biopsy images},
  author={Veta, Mitko and Huisman, A and Viergever, Max A and van Diest, Paul J and Pluim, Josien PW},
  booktitle={Biomedical Imaging: From Nano to Macro, 2011 IEEE International Symposium on},
  pages={618--621},
  year={2011},
  organization={IEEE}
}
@article{loy2003fast,
  title={Fast radial symmetry for detecting points of interest},
  author={Loy, Gareth and Zelinsky, Alexander},
  journal={IEEE Transactions on pattern analysis and machine intelligence},
  volume={25},
  number={8},
  pages={959--973},
  year={2003},
  publisher={IEEE}
}
@inproceedings{cosatto2008grading,
  title={Grading nuclear pleomorphism on histological micrographs},
  author={Cosatto, Eric and Miller, Matt and Graf, Hans Peter and Meyer, John S},
  booktitle={Pattern Recognition, 2008. ICPR 2008. 19th International Conference on},
  pages={1--4},
  year={2008},
  organization={IEEE}
}
@article{jung2010segmenting,
  title={Segmenting clustered nuclei using H-minima transform-based marker extraction and contour parameterization},
  author={Jung, Chanho and Kim, Changick},
  journal={IEEE transactions on biomedical engineering},
  volume={57},
  number={10},
  pages={2600--2604},
  year={2010},
  publisher={IEEE}
}
@inproceedings{basavanhally2013based,
  title={EM-based segmentation-driven color standardization of digitized histopathology},
  author={Basavanhally, Ajay and Madabhushi, Anant},
  booktitle={Proc. SPIE},
  volume={8676},
  pages={86760G},
  year={2013},
  organization={Citeseer}
}
@article{kingma2013auto,
  title={Auto-encoding variational bayes},
  author={Kingma, Diederik P and Welling, Max},
  journal={arXiv preprint arXiv:1312.6114},
  year={2013}
}
@article{masci2011stacked,
  title={Stacked convolutional auto-encoders for hierarchical feature extraction}, author={Masci, Jonathan and Meier, Ueli and Cire{\c{s}}an, Dan and Schmidhuber, J{\"u}rgen},
  journal={Artificial Neural Networks and Machine Learning--ICANN 2011},
  pages={52--59},
  year={2011},
  publisher={Springer}
}
@article{maaten2008visualizing,
  title={Visualizing data using t-SNE},
  author={Maaten, Laurens van der and Hinton, Geoffrey},
  journal={Journal of Machine Learning Research},
  volume={9},
  number={Nov},
  pages={2579--2605},
  year={2008}
}
@misc{rolls_2011, 
title={An Introduction to Specimen Preparation}, 
url={http://www.leicabiosystems.com/pathologyleaders/an-introduction-to-specimen-preparation/}, 
journal={Leica Biosystems}, 
author={Rolls, Geoffrey}, 
year={2011}, month={Nov}}

@article{zlobec2009invasive,
  title={Invasive front of colorectal cancer: dynamic interface of pro-/anti-tumor factors},
  author={Zlobec, Inti and Lugli, Alessandro},
  journal={World journal of gastroenterology: WJG},
  volume={15},
  number={47},
  pages={5898},
  year={2009},
  publisher={Baishideng Publishing Group Inc}
}
@article{janowczyk2017stain,
  title={Stain normalization using sparse autoencoders (StaNoSA): Application to digital pathology},
  author={Janowczyk, Andrew and Basavanhally, Ajay and Madabhushi, Anant},
  journal={Computerized Medical Imaging and Graphics},
  volume={57},
  pages={50--61},
  year={2017},
  publisher={Elsevier}
}
@article{ruifrok2001quantification,
  title={Quantification of histochemical staining by color deconvolution},
  author={Ruifrok, Arnout C and Johnston, Dennis A and others},
  journal={Analytical and quantitative cytology and histology},
  volume={23},
  number={4},
  pages={291--299},
  year={2001},
  publisher={St. Louis, MO: Science Printers and Publishers, 1985-}
}

@article{li2015complete,
  title={A complete color normalization approach to histopathology images using color cues computed from saturation-weighted statistics},
  author={Li, Xingyu and Plataniotis, Konstantinos N},
  journal={IEEE Transactions on Biomedical Engineering},
  volume={62},
  number={7},
  pages={1862--1873},
  year={2015},
  publisher={IEEE}
}
}
@article{irshad2014methods,
  title={Methods for nuclei detection, segmentation, and classification in digital histopathology: a review—current status and future potential},
  author={Irshad, Humayun and Veillard, Antoine and Roux, Ludovic and Racoceanu, Daniel},
  journal={IEEE reviews in biomedical engineering},
  volume={7},
  pages={97--114},
  year={2014},
  publisher={IEEE}
}
@article{bartels1988machine,
  title={Machine learning in quantitative histopathology.},
  author={Bartels, PH and Weber, JE and Duckstein, L},
  journal={Analytical and quantitative cytology and histology},
  volume={10},
  number={4},
  pages={299--306},
  year={1988}
}

@inproceedings{zeiler2014visualizing,
  title={Visualizing and understanding convolutional networks},
  author={Zeiler, Matthew D and Fergus, Rob},
  booktitle={European conference on computer vision},
  pages={818--833},
  year={2014},
  organization={Springer}
}
@inproceedings{krizhevsky2012imagenet,
  title={Imagenet classification with deep convolutional neural networks},
  author={Krizhevsky, Alex and Sutskever, Ilya and Hinton, Geoffrey E},
  booktitle={Advances in neural information processing systems},
  pages={1097--1105},
  year={2012}
}
@article{zhang2013histology,
  title={Histology image retrieval in optimized multifeature spaces},
  author={Zhang, Qianni and Izquierdo, Ebroul},
  journal={IEEE journal of biomedical and health informatics},
  volume={17},
  number={1},
  pages={240--249},
  year={2013},
  publisher={IEEE}
}
@article{simonyan2014very,
  title={Very deep convolutional networks for large-scale image recognition},
  author={Simonyan, Karen and Zisserman, Andrew},
  journal={arXiv preprint arXiv:1409.1556},
  year={2014}
}
@article{ismaili2011treatment,
  title={Treatment of colorectal liver metastases},
  author={Ismaili, Nabil},
  journal={World Journal of Surgical Oncology},
  volume={9},
  number={1},
  pages={154},
  year={2011},
  publisher={BioMed Central}
}

@inproceedings{mete2009statistical,
  title={Statistical comparison of color model-classifier pairs in hematoxylin and eosin stained histological images},
  author={Mete, Mutlu and Topaloglu, Umit},
  booktitle={Computational Intelligence in Bioinformatics and Computational Biology, 2009. CIBCB'09. IEEE Symposium on},
  pages={284--291},
  year={2009},
  organization={IEEE}
}
@article{litjens_deep_2016,
	title = {Deep learning as a tool for increased accuracy and efficiency of histopathological diagnosis},
	volume = {6},
	issn = {2045-2322},
	url = {http://www.nature.com/articles/srep26286},
	doi = {10.1038/srep26286},
	pages = {26286},
	journaltitle = {Scientific Reports},
	author = {Litjens, Geert and Sánchez, Clara I. and Timofeeva, Nadya and Hermsen, Meyke and Nagtegaal, Iris and Kovacs, Iringo and Hulsbergen - van de Kaa, Christina and Bult, Peter and van Ginneken, Bram and van der Laak, Jeroen},
	urldate = {2016-12-09},
	date = {2016-05-23},
}
@inproceedings{doyle2008automated,
  title={Automated grading of breast cancer histopathology using spectral clustering with textural and architectural image features},
  author={Doyle, Scott and Agner, Shannon and Madabhushi, Anant and Feldman, Michael and Tomaszewski, John},
  booktitle={Biomedical Imaging: From Nano to Macro, 2008. ISBI 2008. 5th IEEE International Symposium on},
  pages={496--499},
  year={2008},
  organization={IEEE}
}
@inproceedings{cruz2014automatic,
  title={Automatic detection of invasive ductal carcinoma in whole slide images with convolutional neural networks},
  author={Cruz-Roa, Angel and Basavanhally, Ajay and Gonz{\'a}lez, Fabio and Gilmore, Hannah and Feldman, Michael and Ganesan, Shridar and Shih, Natalie and Tomaszewski, John and Madabhushi, Anant},
  booktitle={SPIE medical imaging},
  pages={904103--904103},
  year={2014},
  organization={International Society for Optics and Photonics}
}
@article{liu2017detecting,
  title={Detecting Cancer Metastases on Gigapixel Pathology Images},
  author={Liu, Yun and Gadepalli, Krishna and Norouzi, Mohammad and Dahl, George E and Kohlberger, Timo and Boyko, Aleksey and Venugopalan, Subhashini and Timofeev, Aleksei and Nelson, Philip Q and Corrado, Greg S and others},
  journal={arXiv preprint arXiv:1703.02442},
  year={2017}
}
@inproceedings{hou2016patch,
  title={Patch-based convolutional neural network for whole slide tissue image classification},
  author={Hou, Le and Samaras, Dimitris and Kurc, Tahsin M and Gao, Yi and Davis, James E and Saltz, Joel H},
  booktitle={Proceedings of the IEEE Conference on Computer Vision and Pattern Recognition},
  pages={2424--2433},
  year={2016}
}
@article{sirinukunwattana2017gland,
  title={Gland segmentation in colon histology images: The glas challenge contest},
  author={Sirinukunwattana, Korsuk and Pluim, Josien PW and Chen, Hao and Qi, Xiaojuan and Heng, Pheng-Ann and Guo, Yun Bo and Wang, Li Yang and Matuszewski, Bogdan J and Bruni, Elia and Sanchez, Urko and others},
  journal={Medical image analysis},
  volume={35},
  pages={489--502},
  year={2017},
  publisher={Elsevier}
}
@article{lin2007projected,
  title={Projected gradient methods for nonnegative matrix factorization},
  author={Lin, Chih-Jen},
  journal={Neural computation},
  volume={19},
  number={10},
  pages={2756--2779},
  year={2007},
  publisher={MIT Press}
}

@article{marquez2014morphological,
  title={A morphological approach to curvature-based evolution of curves and surfaces},
  author={Marquez-Neila, Pablo and Baumela, Luis and Alvarez, Luis},
  journal={IEEE Transactions on Pattern Analysis and Machine Intelligence},
  volume={36},
  number={1},
  pages={2--17},
  year={2014},
  publisher={IEEE}
}
@inproceedings{xu2016gland,
  title={Gland instance segmentation by deep multichannel side supervision},
  author={Xu, Yan and Li, Yang and Liu, Mingyuan and Wang, Yipei and Lai, Maode and Eric, I and Chang, Chao},
  booktitle={International Conference on Medical Image Computing and Computer-Assisted Intervention},
  pages={496--504},
  year={2016},
  organization={Springer}
}

@inproceedings{chen2016dcan,
  title={Dcan: Deep contour-aware networks for accurate gland segmentation},
  author={Chen, Hao and Qi, Xiaojuan and Yu, Lequan and Heng, Pheng-Ann},
  booktitle={Proceedings of the IEEE conference on Computer Vision and Pattern Recognition},
  pages={2487--2496},
  year={2016}
}
@article{roux2013mitosis,
  title={Mitosis detection in breast cancer histological images An ICPR 2012 contest},
  author={Roux, Ludovic and Racoceanu, Daniel and Lom{\'e}nie, Nicolas and Kulikova, Maria and Irshad, Humayun and Klossa, Jacques and Capron, Fr{\'e}d{\'e}rique and Genestie, Catherine and Le Naour, Gilles and Gurcan, Metin N and others},
  journal={Journal of pathology informatics},
  volume={4},
  number={1},
  pages={8},
  year={2013},
  publisher={Medknow Publications}
}
@inproceedings{macenko2009method,
  title={A Method for Normalizing Histology Slides for Quantitative Analysis.},
  author={Macenko, Marc and Niethammer, Marc and Marron, JS and Borland, David and Woosley, John T and Guan, Xiaojun and Schmitt, Charles and Thomas, Nancy E},
  booktitle={ISBI},
  volume={9},
  pages={1107--1110},
  year={2009}
}
@article{madabhushi2009digital,
  title={Digital pathology image analysis: opportunities and challenges},
  author={Madabhushi, Anant},
  year={2009},
  publisher={Future Medicine Ltd.}
}

@book{gonzalez2009digital,
  title={Digital image processing},
  author={Gonzalez, Rafael C},
  year={2009},
  publisher={Pearson Education India}
}

@book{weickert1998anisotropic,
  title={Anisotropic diffusion in image processing},
  author={Weickert, Joachim},
  volume={1},
  year={1998},
  publisher={Teubner Stuttgart}
}

@book{nait2013compression,
  title={Compression of biomedical images and signals},
  author={Na{\"\i}t-Ali, Amine and Cavaro-M{\'e}nard, Christine},
  year={2013},
  publisher={John Wiley \& Sons}
}


@article{mahmoud2011optimizing,
  title={Optimizing automated characterization of liver fibrosis histological images by investigating color spaces at different resolutions},
  author={Mahmoud-Ghoneim, Doaa},
  journal={Theor Biol Med Model},
  volume={8},
  pages={25},
  year={2011}
}

@article{difranco2011ensemble,
  title={Ensemble based system for whole-slide prostate cancer probability mapping using color texture features},
  author={DiFranco, Matthew D and O’Hurley, Gillian and Kay, Elaine W and Watson, R William G and Cunningham, Padraig},
  journal={Computerized medical imaging and graphics},
  volume={35},
  number={7},
  pages={629--645},
  year={2011},
  publisher={Elsevier}
}

@inproceedings{sparks2011content,
  title={Content-based image retrieval utilizing Explicit Shape Descriptors: applications to breast MRI and prostate histopathology},
  author={Sparks, Rachel and Madabhushi, Anant},
  booktitle={SPIE Medical Imaging},
  pages={79621I--79621I},
  year={2011},
  organization={International Society for Optics and Photonics}
}

@article{nguyen2012prostate,
  title={Prostate cancer grading: Gland segmentation and structural features},
  author={Nguyen, Kien and Sabata, Bikash and Jain, Anil K},
  journal={Pattern Recognition Letters},
  volume={33},
  number={7},
  pages={951--961},
  year={2012},
  publisher={Elsevier}
}


@article{haralick1973textural,
  title={Textural features for image classification},
  author={Haralick, Robert M and Shanmugam, Karthikeyan and Dinstein, Its' Hak},
  journal={Systems, Man and Cybernetics, IEEE Transactions on},
  number={6},
  pages={610--621},
  year={1973},
  publisher={IEEE}
}

@incollection{caicedo2009histopathology,
  title={Histopathology image classification using bag of features and kernel functions},
  author={Caicedo, Juan C and Cruz, Angel and Gonzalez, Fabio A},
  booktitle={Artificial intelligence in medicine},
  pages={126--135},
  year={2009},
  publisher={Springer}
}
@article{cruz2011visual,
  title={Visual pattern mining in histology image collections using bag of features},
  author={Cruz-Roa, Angel and Caicedo, Juan C and Gonz{\'a}lez, Fabio A},
  journal={Artificial intelligence in medicine},
  volume={52},
  number={2},
  pages={91--106},
  year={2011},
  publisher={Elsevier}
}

@article{xu2016stacked,
  title={Stacked sparse autoencoder (SSAE) for nuclei detection on breast cancer histopathology images},
  author={Xu, Jun and Xiang, Lei and Liu, Qingshan and Gilmore, Hannah and Wu, Jianzhong and Tang, Jinghai and Madabhushi, Anant},
  journal={IEEE transactions on medical imaging},
  volume={35},
  number={1},
  pages={119--130},
  year={2016},
  publisher={IEEE}
}
@inproceedings{chang2013classification,
  title={Classification of tumor histology via morphometric context},
  author={Chang, Hang and Borowsky, Alexander and Spellman, Paul and Parvin, Bahram},
  booktitle={Proceedings of the IEEE Conference on Computer Vision and Pattern Recognition},
  pages={2203--2210},
  year={2013}
}
@article{maaten2008visualizing,
  title={Visualizing data using t-SNE},
  author={Maaten, Laurens van der and Hinton, Geoffrey},
  journal={Journal of Machine Learning Research},
  volume={9},
  number={Nov},
  pages={2579--2605},
  year={2008}
}
@article{monaco2010high,
  title={High-throughput detection of prostate cancer in histological sections using probabilistic pairwise Markov models},
  author={Monaco, James P and Tomaszewski, John E and Feldman, Michael D and Hagemann, Ian and Moradi, Mehdi and Mousavi, Parvin and Boag, Alexander and Davidson, Chris and Abolmaesumi, Purang and Madabhushi, Anant},
  journal={Medical image analysis},
  volume={14},
  number={4},
  pages={617--629},
  year={2010},
  publisher={Elsevier}
}
@article{lecun2015deep,
  title={Deep learning},
  author={LeCun, Yann and Bengio, Yoshua and Hinton, Geoffrey},
  journal={Nature},
  volume={521},
  number={7553},
  pages={436--444},
  year={2015},
  publisher={Nature Research}
}

@Article{Irshad2014,
  author    = {Irshad, Humayun and Veillard, Antoine and Roux, Ludovic and Racoceanu, Daniel},
  title     = {Methods for nuclei detection, segmentation, and classification in digital histopathology: a review—current status and future potential},
  journal   = {IEEE reviews in biomedical engineering},
  year      = {2014},
  volume    = {7},
  pages     = {97--114},
  publisher = {IEEE},
}
@article{garcia2017review,
  title={A Review on Deep Learning Techniques Applied to Semantic Segmentation},
  author={Garcia-Garcia, Alberto and Orts-Escolano, Sergio and Oprea, Sergiu and Villena-Martinez, Victor and Garcia-Rodriguez, Jose},
  journal={arXiv preprint arXiv:1704.06857},
  year={2017}
}
@article{misiakos2011current,
  title={Current treatment for colorectal liver metastases},
  author={Misiakos, Evangelos P and Karidis, Nikolaos P and Kouraklis, Gregory},
  journal={World journal of gastroenterology: WJG},
  volume={17},
  number={36},
  pages={4067},
  year={2011},
  publisher={Baishideng Publishing Group Inc}
}
@article{chambolle2004algorithm,
  title={An algorithm for total variation minimization and applications},
  author={Chambolle, Antonin},
  journal={Journal of Mathematical imaging and vision},
  volume={20},
  number={1},
  pages={89--97},
  year={2004},
  publisher={Springer}
}
@inproceedings{li2015superpixel,
  title={Superpixel segmentation using linear spectral clustering},
  author={Li, Zhengqin and Chen, Jiansheng},
  booktitle={Proceedings of the IEEE Conference on Computer Vision and Pattern Recognition},
  pages={1356--1363},
  year={2015}
}
@article{achanta2012slic,
  title={SLIC superpixels compared to state-of-the-art superpixel methods},
  author={Achanta, Radhakrishna and Shaji, Appu and Smith, Kevin and Lucchi, Aurelien and Fua, Pascal and S{\"u}sstrunk, Sabine},
  journal={IEEE transactions on pattern analysis and machine intelligence},
  volume={34},
  number={11},
  pages={2274--2282},
  year={2012},
  publisher={IEEE}
}
@article{jass2003apc,
  title={APC mutation and tumour budding in colorectal cancer},
  author={Jass, JR and Barker, M and Fraser, L and Walsh, MD and Whitehall, VLJ and Gabrielli, B and Young, J and Leggett, BA},
  journal={Journal of clinical pathology},
  volume={56},
  number={1},
  pages={69--73},
  year={2003},
  publisher={BMJ Publishing Group Ltd and Association of Clinical Pathologists}
}

@article{zlobec2009invasive,
  title={Invasive front of colorectal cancer: dynamic interface of pro-/anti-tumor factors},
  author={Zlobec, Inti and Lugli, Alessandro},
  journal={World journal of gastroenterology: WJG},
  volume={15},
  number={47},
  pages={5898},
  year={2009},
  publisher={WJG Press}
}

@article{fuchs2011computational,
  title={Computational pathology: Challenges and promises for tissue analysis},
  author={Fuchs, Thomas J and Buhmann, Joachim M},
  journal={Computerized Medical Imaging and Graphics},
  volume={35},
  number={7},
  pages={515--530},
  year={2011},
  publisher={Elsevier}
}
@book{bankman2008handbook,
  title={Handbook of medical image processing and analysis},
  author={Bankman, Isaac},
  year={2008},
  publisher={academic press}
}
@book{greenberg1984computer,
  title={Computer-assisted image analysis cytology},
  author={Greenberg, S Donald},
  year={1984},
  publisher={Karger, S Publishers}
}
@incollection{hewitson2010tissue,
  title={Tissue preparation for histochemistry: fixation, embedding, and antigen retrieval for light microscopy},
  author={Hewitson, Tim D and Wigg, Belinda and Becker, Gavin J},
  booktitle={Histology Protocols},
  pages={3--18},
  year={2010},
  publisher={Springer}
}
@phdthesis{cabrera2010semantic,
  title={Semantic Information Extraction from Microscopy Medical Images},
  author={Cabrera, Gloria Mercedes D{\'\i}az},
  year={2010},
  school={National University of Colombia}
}

@article{arevalo2014histopathology,
  title={HISTOPATHOLOGY IMAGE REPRESENTATION FOR AUTOMATIC ANALYSIS: A STATE-OF-THE-ART REVIEW},
  author={Arevalo, John and Cruz-Roa, Angel and others},
  journal={Revista Med},
  volume={22},
  number={2},
  pages={79--91},
  year={2014},
  publisher={Universidad Militar Nueva Granada}
}
@article{he2012histology,
  title={Histology image analysis for carcinoma detection and grading},
  author={He, Lei and Long, L Rodney and Antani, Sameer and Thoma, George R},
  journal={Computer methods and programs in biomedicine},
  volume={107},
  number={3},
  pages={538--556},
  year={2012},
  publisher={Elsevier}
}
@article{hipp2011automated,
  title={Automated area calculation of histopathologic features using SIVQ},
  author={Hipp, Jason and Cheng, Jerome and Daignault, Stephanie and Sica, Jefferey and Dugan, Michael C and Lucas, David and Yagi, Yukako and Hewitt, Stephen and Balis, Ulysses J},
  journal={Analytical Cellular Pathology},
  volume={34},
  number={5},
  pages={265--275},
  year={2011},
  publisher={Hindawi Publishing Corporation}
}
@article{khan2014nonlinear,
  title={A nonlinear mapping approach to stain normalization in digital histopathology images using image-specific color deconvolution},
  author={Khan, Adnan M and Rajpoot, Nasir and Treanor, Darren and Magee, Derek},
  journal={Biomedical Engineering, IEEE Transactions on},
  volume={61},
  number={6},
  pages={1729--1738},
  year={2014},
  publisher={IEEE}
}

@article{petushi2006large,
  title={Large-scale computations on histology images reveal grade-differentiating parameters for breast cancer},
  author={Petushi, Sokol and Garcia, Fernando U and Haber, Marian M and Katsinis, Constantine and Tozeren, Aydin},
  journal={BMC Medical Imaging},
  volume={6},
  number={1},
  pages={14},
  year={2006},
  publisher={BioMed Central Ltd}
}

@inproceedings{naik2007gland,
  title={Gland segmentation and computerized gleason grading of prostate histology by integrating low-, high-level and domain specific information},
  author={Naik, Shivang and Doyle, Scott and Feldman, Michael and Tomaszewski, John and Madabhushi, Anant},
  booktitle={MIAAB workshop},
  pages={1--8},
  year={2007}
}
@inproceedings{doyle2007automated,
  title={Automated grading of prostate cancer using architectural and textural image features},
  author={Doyle, Scott and Hwang, Mark and Shah, Kinsuk and Madabhushi, Anant and Feldman, Michael and Tomas, John},
  booktitle={Biomedical Imaging: From Nano to Macro, 2007. ISBI 2007. 4th IEEE International Symposium on},
  pages={1284--1287},
  year={2007},
  organization={IEEE}
}
@incollection{cruz2013deep,
  title={A deep learning architecture for image representation, visual interpretability and automated basal-cell carcinoma cancer detection},
  author={Cruz-Roa, Angel Alfonso and Ovalle, John Edison Arevalo and Madabhushi, Anant and Osorio, Fabio Augusto Gonz{\'a}lez},
  booktitle={Medical Image Computing and Computer-Assisted Intervention--MICCAI 2013},
  pages={403--410},
  year={2013},
  publisher={Springer}
}


@incollection{cirecsan2013mitosis,
  title={Mitosis detection in breast cancer histology images with deep neural networks},
  author={Cire{\c{s}}an, Dan C and Giusti, Alessandro and Gambardella, Luca M and Schmidhuber, J{\"u}rgen},
  booktitle={Medical Image Computing and Computer-Assisted Intervention--MICCAI 2013},
  pages={411--418},
  year={2013},
  publisher={Springer}
}


@article{xu2014weakly,
  title={Weakly supervised histopathology cancer image segmentation and classification},
  author={Xu, Yan and Zhu, Jun-Yan and Eric, I and Chang, Chao and Lai, Maode and Tu, Zhuowen},
  journal={Medical image analysis},
  volume={18},
  number={3},
  pages={591--604},
  year={2014},
  publisher={Elsevier}
}

@article{seike2005proteomic,
  title={Proteomic signatures for histological types of lung cancer},
  author={Seike, Masahiro and Kondo, Tadashi and Fujii, Kazuyasu and Okano, Tetsuya and Yamada, Tesshi and Matsuno, Yoshihiro and Gemma, Akihiko and Kudoh, Shoji and Hirohashi, Setsuo},
  journal={Proteomics},
  volume={5},
  number={11},
  pages={2939--2948},
  year={2005},
  publisher={Wiley Online Library}
}

@article{tzeng2013colorectal,
  title={Colorectal liver metastases},
  author={Tzeng, Ching-Wei D and Aloia, Thomas A},
  journal={Journal of Gastrointestinal Surgery},
  volume={17},
  number={1},
  pages={195--202},
  year={2013},
  publisher={Springer}
}

@article{brouquet2011high,
  title={High survival rate after two-stage resection of advanced colorectal liver metastases: response-based selection and complete resection define outcome},
  author={Brouquet, Antoine and Abdalla, Eddie K and Kopetz, Scott and Garrett, Christopher R and Overman, Michael J and Eng, Cathy and Andreou, Andreas and Loyer, Evelyne M and Madoff, David C and Curley, Steven A and others},
  journal={Journal of Clinical Oncology},
  volume={29},
  number={8},
  pages={1083--1090},
  year={2011},
  publisher={American Society of Clinical Oncology}
}

@Comment{jabref-meta: databaseType:bibtex;}

@misc{sara2016testing, 
title={TESTING TIMES TO COME?}, 
url={http://www.cancerresearchuk.org/sites/default/files/testing_times_to_come_nov_16_cruk.pdf}, 
journal={Leica Biosystems}, 
author={Bainbridge, Sara and Cake, Russell and Mike, Meredith and Peter, Furness and Gordon, Ben }, 
year={2016}, month={Nov}
}

@article{courtiol2019deep,
  title={Deep learning-based classification of mesothelioma improves prediction of patient outcome},
  author={Courtiol, Pierre and Maussion, Charles and Moarii, Matahi and Pronier, Elodie and Pilcer, Samuel and Sefta, Meriem and Manceron, Pierre and Toldo, Sylvain and Zaslavskiy, Mikhail and Le Stang, Nolwenn and others},
  journal={Nature Medicine},
  volume={25},
  number={10},
  pages={1519--1525},
  year={2019},
  publisher={Nature Publishing Group}
}
@article{campanella2019clinical,
  title={Clinical-grade computational pathology using weakly supervised deep learning on whole slide images},
  author={Campanella, Gabriele and Hanna, Matthew G and Geneslaw, Luke and Miraflor, Allen and Silva, Vitor Werneck Krauss and Busam, Klaus J and Brogi, Edi and Reuter, Victor E and Klimstra, David S and Fuchs, Thomas J},
  journal={Nature Medicine},
  volume={25},
  number={8},
  pages={1301--1309},
  year={2019},
  publisher={Nature Publishing Group}
}
@article{biswas2019clonal,
  title={A clonal expression biomarker associates with lung cancer mortality},
  author={Biswas, Dhruva and Birkbak, Nicolai J and Rosenthal, Rachel and Hiley, Crispin T and Lim, Emilia L and Papp, Krisztian and Boeing, Stefan and Krzystanek, Marcin and Djureinovic, Dijana and La Fleur, Linnea and others},
  journal={Nature Medicine},
  volume={25},
  number={10},
  pages={1540--1548},
  year={2019},
  publisher={Nature Publishing Group}
}
@article{pennycuick2019immune,
  title={Immune surveillance in clinical regression of pre-invasive squamous cell lung cancer},
  author={Pennycuick, Adam and Teixeira, Vitor H and AbdulJabbar, Khalid and Raza, Shan E Ahmed and Lund, Tom and Akarca, Ayse and Rosenthal, Rachel and Pipinikas, Christodoulos P and Lee-Six, Henry and Chandrasekharan, Deepak P and others},
  journal={bioRxiv},
  pages={833004},
  year={2019},
  publisher={Cold Spring Harbor Laboratory}
}
@article{mlecnik2018comprehensive,
  title={Comprehensive intrametastatic immune quantification and major impact of immunoscore on survival},
  author={Mlecnik, Bernhard and Van den Eynde, Marc and Bindea, Gabriela and Church, Sarah E and Vasaturo, Angela and Fredriksen, Tessa and Lafontaine, Lucie and Haicheur, Nacilla and Marliot, Florence and Debetancourt, Daphn{\'e} and others},
  journal={JNCI: Journal of the National Cancer Institute},
  volume={110},
  number={1},
  pages={97--108},
  year={2018},
  publisher={Oxford University Press}
}

@misc{camelyon17, 
title={CAMELYON'17 Grand Challenge}, 
url={https://camelyon17.grand-challenge.org}, 
author={Van Der Laak,Jeroen and others }, 
year={2017}
}
@misc{camelyon16, 
title={CAMELYON'16: ISBI challenge on cancer metastasis detection in lymph node},
url={https://camelyon16.grand-challenge.org/}, 
author={Van Der Laak,Jeroen and others }, 
year={2016}
}
@article{pichat2018survey,
  title={A survey of methods for 3D histology reconstruction},
  author={Pichat, Jonas and Iglesias, Juan Eugenio and Yousry, Tarek and Ourselin, S{\'e}bastien and Modat, Marc},
  journal={Medical Image Analysis},
  volume={46},
  pages={73--105},
  year={2018},
  publisher={Elsevier}
}
@article{xing2017deep,
  title={Deep learning in microscopy image analysis: A survey},
  author={Xing, Fuyong and Xie, Yuanpu and Su, Hai and Liu, Fujun and Yang, Lin},
  journal={IEEE Transactions on Neural Networks and Learning Systems},
  volume={29},
  number={10},
  pages={4550--4568},
  year={2017},
  publisher={IEEE}
}
@article{hamidinekoo2018deep,
  title={Deep learning in mammography and breast histology, an overview and future trends},
  author={Hamidinekoo, Azam and Denton, Erika and Rampun, Andrik and Honnor, Kate and Zwiggelaar, Reyer},
  journal={Medical Image Analysis},
  volume={47},
  pages={45--67},
  year={2018},
  publisher={Elsevier}
}
@article{komura2018machine,
  title={Machine learning methods for histopathological image analysis},
  author={Komura, Daisuke and Ishikawa, Shumpei},
  journal={Computational and Structural Biotechnology Journal},
  volume={16},
  pages={34--42},
  year={2018},
  publisher={Elsevier}
}
@article{aeffner2019introduction,
  title={Introduction to digital image analysis in whole-slide imaging: a white paper from the digital pathology association},
  author={Aeffner, Famke and Zarella, Mark D and Buchbinder, Nathan and Bui, Marilyn M and Goodman, Matthew R and Hartman, Douglas J and Lujan, Giovanni M and Molani, Mariam A and Parwani, Anil V and Lillard, Kate and others},
  journal={Journal of Pathology Informatics},
  volume={10},
  year={2019},
  publisher={Wolters Kluwer--Medknow Publications}
}
@article{taqi2018review,
  title={A review of artifacts in histopathology},
  author={Taqi, Syed Ahmed and Sami, Syed Abdus and Sami, Lateef Begum and Zaki, Syed Ahmed},
  journal={Journal of Oral and Maxillofacial Pathology: JOMFP},
  volume={22},
  number={2},
  pages={279},
  year={2018},
  publisher={Wolters Kluwer--Medknow Publications}
}
@article{lecun2015deep,
  title={Deep learning},
  author={LeCun, Yann and Bengio, Yoshua and Hinton, Geoffrey},
  journal={Nature},
  volume={521},
  number={7553},
  pages={436--444},
  year={2015},
  publisher={Nature Publishing Group}
}
@inproceedings{krizhevsky2011using,
  title={Using very deep autoencoders for content-based image retrieval.},
  author={Krizhevsky, Alex and Hinton, Geoffrey E},
  booktitle={ESANN},
  year={2011}
}

@article{litjens2017survey,
  title={A survey on deep learning in medical image analysis},
  author={Litjens, Geert and Kooi, Thijs and Bejnordi, Babak Ehteshami and Setio, Arnaud Arindra Adiyoso and Ciompi, Francesco and Ghafoorian, Mohsen and Van Der Laak, Jeroen Awm and Van Ginneken, Bram and S{\'a}nchez, Clara I},
  journal={Medical Image Analysis},
  volume={42},
  pages={60--88},
  year={2017},
  publisher={Elsevier}
}
@article{janowczyk2019histoqc,
  title={HistoQC: an open-source quality control tool for digital pathology slides},
  author={Janowczyk, Andrew and Zuo, Ren and Gilmore, Hannah and Feldman, Michael and Madabhushi, Anant},
  journal={Journal of Clinical Oncology, Clinical Cancer Informatics},
  volume={3},
  pages={1--7},
  year={2019},
  publisher={American Society of Clinical Oncology}
}
@article{courtiol2019deep,
  title={Deep learning-based classification of mesothelioma improves prediction of patient outcome},
  author={Courtiol, Pierre and Maussion, Charles and Moarii, Matahi and Pronier, Elodie and Pilcer, Samuel and Sefta, Meriem and Manceron, Pierre and Toldo, Sylvain and Zaslavskiy, Mikhail and Le Stang, Nolwenn and others},
  journal={Nature Medicine},
  volume={25},
  number={10},
  pages={1519--1525},
  year={2019},
  publisher={Nature Publishing Group}
}
@article{yang2018diverse,
  title={Diverse functions of macrophages in different tumor microenvironments},
  author={Yang, Ming and McKay, Daniel and Pollard, Jeffrey W and Lewis, Claire E},
  journal={Cancer Research},
  volume={78},
  number={19},
  pages={5492--5503},
  year={2018},
  publisher={AACR}
}
@article{turkki2016antibody,
  title={Antibody-supervised deep learning for quantification of tumor-infiltrating immune cells in hematoxylin and eosin stained breast cancer samples},
  author={Turkki, Riku and Linder, Nina and Kovanen, Panu E and Pellinen, Teijo and Lundin, Johan},
  journal={Journal of Pathology Informatics},
  volume={7},
  year={2016},
  publisher={Wolters Kluwer--Medknow Publications}
}
@article{koelzer2019precision,
  title={Precision immunoprofiling by image analysis and artificial intelligence},
  author={Koelzer, Viktor H and Sirinukunwattana, Korsuk and Rittscher, Jens and Mertz, Kirsten D},
  journal={Virchows Archiv},
  volume={474},
  number={4},
  pages={511--522},
  year={2019},
  publisher={Springer}
}
@article{turkki2019breast,
  title={Breast cancer outcome prediction with tumour tissue images and machine learning},
  author={Turkki, Riku and Byckhov, Dmitrii and Lundin, Mikael and Isola, Jorma and Nordling, Stig and Kovanen, Panu E and Verrill, Clare and von Smitten, Karl and Joensuu, Heikki and Lundin, Johan and others},
  journal={Breast Cancer Research and Treatment},
  volume={177},
  number={1},
  pages={41--52},
  year={2019},
  publisher={Springer}
}
@article{saltz2018spatial,
  title={Spatial organization and molecular correlation of tumor-infiltrating lymphocytes using deep learning on pathology images},
  author={Saltz, Joel and Gupta, Rajarsi and Hou, Le and Kurc, Tahsin and Singh, Pankaj and Nguyen, Vu and Samaras, Dimitris and Shroyer, Kenneth R and Zhao, Tianhao and Batiste, Rebecca and others},
  journal={Cell Reports},
  volume={23},
  number={1},
  pages={181--193},
  year={2018},
  publisher={Elsevier}
}
@inproceedings{amgad2019joint,
  title={Joint region and nucleus segmentation for characterization of tumor infiltrating lymphocytes in breast cancer},
  author={Amgad, Mohamed and Sarkar, Anindya and Srinivas, Chukka and Redman, Rachel and Ratra, Simrath and Bechert, Charles J and Calhoun, Benjamin C and Mrazeck, Karen and Kurkure, Uday and Cooper, Lee AD and others},
  booktitle={Medical Imaging 2019: Digital Pathology},
  volume={10956},
  pages={109560M},
  year={2019},
  organization={International Society for Optics and Photonics}
}
@article{aprupe2019robust,
  title={Robust and accurate quantification of biomarkers of immune cells in lung cancer micro-environment using deep convolutional neural networks},
  author={Aprupe, Lilija and Litjens, Geert and Brinker, Titus J and van der Laak, Jeroen and Grabe, Niels},
  journal={PeerJ},
  volume={7},
  pages={e6335},
  year={2019},
  publisher={PeerJ Inc.}
}
@article{koelzer2019precision,
  title={Precision immunoprofiling by image analysis and artificial intelligence},
  author={Koelzer, Viktor H and Sirinukunwattana, Korsuk and Rittscher, Jens and Mertz, Kirsten D},
  journal={Virchows Archiv},
  volume={474},
  number={4},
  pages={511--522},
  year={2019},
  publisher={Springer}
}
@article{mezheyeuski2018multispectral,
  title={Multispectral imaging for quantitative and compartment-specific immune infiltrates reveals distinct immune profiles that classify lung cancer patients},
  author={Mezheyeuski, Artur and Bergsland, Christian Holst and Backman, Max and Djureinovic, Dijana and Sj{\"o}blom, Tobias and Bruun, Jarle and Micke, Patrick},
  journal={The Journal of Pathology},
  volume={244},
  number={4},
  pages={421--431},
  year={2018},
  publisher={Wiley Online Library}
}
@article{kruger2019advances,
  title={Advances in cancer immunotherapy 2019--latest trends},
  author={Kruger, Stephan and Ilmer, Matthias and Kobold, Sebastian and Cadilha, Bruno L and Endres, Stefan and Ormanns, Steffen and Schuebbe, Gesa and Renz, Bernhard W and D’Haese, Jan G and Schloesser, Hans and others},
  journal={Journal of Experimental \& Clinical Cancer Research},
  volume={38},
  number={1},
  pages={268},
  year={2019},
  publisher={BioMed Central}
}
@article{cottrell2018pd,
  title={PD-L1 and Emerging Biomarkers in PD-1/PD-L1 Blockade Therapy},
  author={Cottrell, Tricia and Taube, Janis M},
  journal={Cancer Journal (Sudbury, Mass.)},
  volume={24},
  number={1},
  pages={41},
  year={2018},
  publisher={NIH Public Access}
}
@article{tang2018comprehensive,
  title={Comprehensive analysis of the clinical immuno-oncology landscape},
  author={Tang, Jun and Shalabi, A and Hubbard-Lucey, VM},
  journal={Annals of Oncology},
  volume={29},
  number={1},
  pages={84--91},
  year={2018},
  publisher={Oxford University Press}
}
@article{foley2019gene,
  title={Gene expression profiling of single cells from archival tissue with laser-capture microdissection and Smart-3SEQ},
  author={Foley, Joseph W and Zhu, Chunfang and Jolivet, Philippe and Zhu, Shirley X and Lu, Peipei and Meaney, Michael J and West, Robert B},
  journal={Genome Research},
  volume={29},
  number={11},
  pages={1816--1825},
  year={2019},
  publisher={Cold Spring Harbor Lab}
}
@article{bug2019semi,
  title={Semi-automated analysis of digital whole slides from humanized lung-cancer xenograft models for checkpoint inhibitor response prediction},
  author={Bug, Daniel and Feuerhake, Friedrich and Oswald, Eva and Sch{\"u}ler, Julia and Merhof, Dorit},
  journal={Oncotarget},
  volume={10},
  number={44},
  pages={4587},
  year={2019},
  publisher={Impact Journals, LLC}
}
@article{mckinney2020international,
  title={International evaluation of an AI system for breast cancer screening},
  author={McKinney, Scott Mayer and Sieniek, Marcin and Godbole, Varun and Godwin, Jonathan and Antropova, Natasha and Ashrafian, Hutan and Back, Trevor and Chesus, Mary and Corrado, Greg C and Darzi, Ara and others},
  journal={Nature},
  volume={577},
  number={7788},
  pages={89--94},
  year={2020},
  publisher={Nature Publishing Group}
}
@article{bainbridge2016testing,
  title={Testing times to come? An evaluation of digital pathology capacity across the UK},
  author={Bainbridge, S and Cake, R and Meredith, M and Furness, P and Gordon, B},
  journal={Cancer Research UK},
  year={2016}
}
@article{toki2019high,
  title={High-Plex Predictive Marker Discovery for Melanoma Immunotherapy--Treated Patients Using Digital Spatial Profiling},
  author={Toki, Maria I and Merritt, Christopher R and Wong, Pok Fai and Smithy, James W and Kluger, Harriet M and Syrigos, Konstantinos N and Ong, Giang T and Warren, Sarah E and Beechem, Joseph M and Rimm, David L},
  journal={Clinical Cancer Research},
  volume={25},
  number={18},
  pages={5503--5512},
  year={2019},
  publisher={AACR}
}
@article{liu2020immune,
  title={Immune Cell PD-L1 Colocalizes with Macrophages and Is Associated with Outcome in PD-1 Pathway Blockade Therapy},
  author={Liu, Yuting and Zugazagoitia, Jon and Ahmed, Fahad Shabbir and Henick, Brian S and Gettinger, Scott N and Herbst, Roy S and Schalper, Kurt A and Rimm, David L},
  journal={Clinical Cancer Research},
  volume={26},
  number={4},
  pages={970--977},
  year={2020},
  publisher={AACR}
}

@article{sahiner1996classification,
  title={Classification of mass and normal breast tissue: a convolution neural network classifier with spatial domain and texture images},
  author={Sahiner, Berkman and Chan, Heang-Ping and Petrick, Nicholas and Wei, Datong and Helvie, Mark A and Adler, Dorit D and Goodsitt, Mitchell M},
  journal={IEEE transactions on Medical Imaging},
  volume={15},
  number={5},
  pages={598--610},
  year={1996},
  publisher={IEEE}
}

@inproceedings{cruz2013deep,
  title={A deep learning architecture for image representation, visual interpretability and automated basal-cell carcinoma cancer detection},
  author={Cruz-Roa, Angel Alfonso and Ovalle, John Edison Arevalo and Madabhushi, Anant and Osorio, Fabio Augusto Gonz{\'a}lez},
  booktitle={International Conference on Medical Image Computing and Computer-Assisted Intervention},
  pages={403--410},
  year={2013},
  organization={Springer}
}

@article{malon2013classification,
  title={Classification of mitotic figures with convolutional neural networks and seeded blob features},
  author={Malon, Christopher D and Cosatto, Eric},
  journal={Journal of pathology informatics},
  volume={4},
  year={2013},
  publisher={Medknow Publications}
}


@article{wang2014mitosis,
  title={Mitosis detection in breast cancer pathology images by combining handcrafted and convolutional neural network features},
  author={Wang, Haibo and Roa, Angel Cruz and Basavanhally, Ajay N and Gilmore, Hannah L and Shih, Natalie and Feldman, Mike and Tomaszewski, John and Gonzalez, Fabio and Madabhushi, Anant},
  journal={Journal of Medical Imaging},
  volume={1},
  number={3},
  pages={034003},
  year={2014},
  publisher={International Society for Optics and Photonics}
}

@inproceedings{fonseca2015automatic,
  title={Automatic breast density classification using a convolutional neural network architecture search procedure},
  author={Fonseca, Pablo and Mendoza, Julio and Wainer, Jacques and Ferrer, Jose and Pinto, Joseph and Guerrero, Jorge and Castaneda, Benjamin},
  booktitle={Medical Imaging 2015: Computer-Aided Diagnosis},
  volume={9414},
  pages={941428},
  year={2015},
  organization={International Society for Optics and Photonics}
}

@inproceedings{fonseca2015automatic,
  title={Automatic breast density classification using a convolutional neural network architecture search procedure},
  author={Fonseca, Pablo and Mendoza, Julio and Wainer, Jacques and Ferrer, Jose and Pinto, Joseph and Guerrero, Jorge and Castaneda, Benjamin},
  booktitle={Medical Imaging 2015: Computer-Aided Diagnosis},
  volume={9414},
  pages={941428},
  year={2015},
  organization={International Society for Optics and Photonics}
}

@inproceedings{ronneberger2015u,
  title={U-net: Convolutional networks for biomedical image segmentation},
  author={Ronneberger, Olaf and Fischer, Philipp and Brox, Thomas},
  booktitle={International Conference on Medical image computing and computer-assisted intervention},
  pages={234--241},
  year={2015},
  organization={Springer}
}

@inproceedings{shkolyar2015automatic,
  title={Automatic detection of cell divisions (mitosis) in live-imaging microscopy images using convolutional neural networks},
  author={Shkolyar, Anat and Gefen, Amit and Benayahu, Dafna and Greenspan, Hayit},
  booktitle={Engineering in Medicine and Biology Society (EMBC), 2015 37th Annual International Conference of the IEEE},
  pages={743--746},
  year={2015},
  organization={IEEE}
}

@article{song2015accurate,
  title={Accurate segmentation of cervical cytoplasm and nuclei based on multiscale convolutional network and graph partitioning},
  author={Song, Youyi and Zhang, Ling and Chen, Siping and Ni, Dong and Lei, Baiying and Wang, Tianfu},
  journal={IEEE Transactions on Biomedical Engineering},
  volume={62},
  number={10},
  pages={2421--2433},
  year={2015},
  publisher={IEEE}
}

@inproceedings{xie2015deep,
  title={Deep voting: A robust approach toward nucleus localization in microscopy images},
  author={Xie, Yuanpu and Kong, Xiangfei and Xing, Fuyong and Liu, Fujun and Su, Hai and Yang, Lin},
  booktitle={International Conference on Medical Image Computing and Computer-Assisted Intervention},
  pages={374--382},
  year={2015},
  organization={Springer}
}

@inproceedings{xie2015beyond,
  title={Beyond classification: structured regression for robust cell detection using convolutional neural network},
  author={Xie, Yuanpu and Xing, Fuyong and Kong, Xiangfei and Su, Hai and Yang, Lin},
  booktitle={International Conference on Medical Image Computing and Computer-Assisted Intervention},
  pages={358--365},
  year={2015},
  organization={Springer}
}

@article{litjens2016deep,
  title={Deep learning as a tool for increased accuracy and efficiency of histopathological diagnosis},
  author={Litjens, Geert and S{\'a}nchez, Clara I and Timofeeva, Nadya and Hermsen, Meyke and Nagtegaal, Iris and Kovacs, Iringo and Hulsbergen-Van De Kaa, Christina and Bult, Peter and Van Ginneken, Bram and Van Der Laak, Jeroen},
  journal={Scientific reports},
  volume={6},
  pages={26286},
  year={2016},
  publisher={Nature Publishing Group}
}

@article{gurcan2009histopathological,
  title={Histopathological image analysis: A review},
  author={Gurcan, Metin N and Boucheron, Laura E and Can, Ali and Madabhushi, Anant and Rajpoot, Nasir M and Yener, Bulent},
  journal={IEEE reviews in biomedical engineering},
  volume={2},
  pages={147--171},
  year={2009},
  publisher={IEEE}
}

@article{fine2008evaluation,
  title={Evaluation of whole slide image immunohistochemistry interpretation in challenging prostate needle biopsies},
  author={Fine, Jeffrey L and Grzybicki, Dana M and Silowash, Russell and Ho, Jonhan and Gilbertson, John R and Anthony, Leslie and Wilson, Robb and Parwani, Anil V and Bastacky, Sheldon I and Epstein, Jonathan I and others},
  journal={Human pathology},
  volume={39},
  number={4},
  pages={564--572},
  year={2008},
  publisher={Elsevier}
}

@article{manion2008mandatory,
  title={Mandatory second opinion in surgical pathology referral material: clinical consequences of major disagreements},
  author={Manion, Elizabeth and Cohen, Michael B and Weydert, Jamie},
  journal={The American journal of surgical pathology},
  volume={32},
  number={5},
  pages={732--737},
  year={2008},
  publisher={LWW}

@misc{woolgar2011trustworthy,
  title={How trustworthy is a diagnosis in head and neck surgical pathology? A consideration of diagnostic discrepancies (errors)},
  author={Woolgar, Julia A and Ferlito, Alfio and Devaney, Kenneth O and Rinaldo, Alessandra and Barnes, Leon},
  year={2011},
  publisher={Springer}
}

@article{ho2006use,
  title={Use of whole slide imaging in surgical pathology quality assurance: design and pilot validation studies},
  author={Ho, Jonhan and Parwani, Anil V and Jukic, Drazen M and Yagi, Yukako and Anthony, Leslie and Gilbertson, John R},
  journal={Human pathology},
  volume={37},
  number={3},
  pages={322--331},
  year={2006},
  publisher={Elsevier}
}

@article{weinstein2009overview,
  title={Overview of telepathology, virtual microscopy, and whole slide imaging: prospects for the future},
  author={Weinstein, Ronald S and Graham, Anna R and Richter, Lynne C and Barker, Gail P and Krupinski, Elizabeth A and Lopez, Ana Maria and Erps, Kristine A and Bhattacharyya, Achyut K and Yagi, Yukako and Gilbertson, John R},
  journal={Human pathology},
  volume={40},
  number={8},
  pages={1057--1069},
  year={2009},
  publisher={Elsevier}
}

@article{velez2008evaluation,
  title={Evaluation of 2 whole-slide imaging applications in dermatopathology},
  author={Velez, Nicole and Jukic, Drazen and Ho, Jonhan},
  journal={Human pathology},
  volume={39},
  number={9},
  pages={1341--1349},
  year={2008},
  publisher={Elsevier}
}

@article{huisman2010creation,
  title={Creation of a fully digital pathology slide archive by high-volume tissue slide scanning},
  author={Huisman, Andr{\'e} and Looijen, Arnoud and van den Brink, Steven M and van Diest, Paul J},
  journal={Human pathology},
  volume={41},
  number={5},
  pages={751--757},
  year={2010},
  publisher={Elsevier}
}


@article{depeursinge2014three,
  title={Three-dimensional solid texture analysis in biomedical imaging: review and opportunities},
  author={Depeursinge, Adrien and Foncubierta-Rodriguez, Antonio and Van De Ville, Dimitri and M{\"u}ller, Henning},
  journal={Medical image analysis},
  volume={18},
  number={1},
  pages={176--196},
  year={2014},
  publisher={Elsevier}
}

@inproceedings{wu2015detection,
  title={Detection of blur artifacts in histopathological whole-slide images of endomyocardial biopsies},
  author={Wu, Hang and Phan, John H and Bhatia, Ajay K and Cundiff, Caitlin A and Shehata, Bahig M and Wang, May D},
  booktitle={Engineering in Medicine and Biology Society (EMBC), 2015 37th Annual International Conference of the IEEE},
  pages={727--730},
  year={2015},
  organization={IEEE}
}

@article{kothari2013eliminating,
  title={Eliminating tissue-fold artifacts in histopathological whole-slide images for improved image-based prediction of cancer grade},
  author={Kothari, Sonal and Phan, John H and Wang, May D},
  journal={Journal of pathology informatics},
  volume={4},
  year={2013},
  publisher={Medknow Publications}
}

@incollection{lafarge2017domain,
  title={Domain-adversarial neural networks to address the appearance variability of histopathology images},
  author={Lafarge, Maxime W and Pluim, Josien PW and Eppenhof, Koen AJ and Moeskops, Pim and Veta, Mitko},
  booktitle={Deep Learning in Medical Image Analysis and Multimodal Learning for Clinical Decision Support},
  pages={83--91},
  year={2017},
  publisher={Springer}
}

@article{lin2017scannet,
  title={ScanNet: A Fast and Dense Scanning Framework for Metastatic Breast Cancer Detection from Whole-Slide Images},
  author={Lin, Huangjing and Chen, Hao and Dou, Qi and Wang, Liansheng and Qin, Jing and Heng, Pheng-Ann},
  journal={arXiv preprint arXiv:1707.09597},
  year={2017}
}

@article{ehteshami2015stain,
  title={Stain specific standardization of whole-slide histopathological images},
  author={Ehteshami Bejnordi, B and Litjens, GJ and Timofeeva, N and Otte-Holler, I and Homeyer, A and Karssemeijer, N and van der Laak, JA},
  year={2015}
}

@inproceedings{ciompi2017importance,
  title={The importance of stain normalization in colorectal tissue classification with convolutional networks},
  author={Ciompi, Francesco and Geessink, Oscar and Bejnordi, Babak Ehteshami and de Souza, Gabriel Silva and Baidoshvili, Alexi and Litjens, Geert and van Ginneken, Bram and Nagtegaal, Iris and van der Laak, Jeroen},
  booktitle={Biomedical Imaging (ISBI 2017), 2017 IEEE 14th International Symposium on},
  pages={160--163},
  year={2017},
  organization={IEEE}
}

@article{khan2014nonlinear,
  title={A nonlinear mapping approach to stain normalization in digital histopathology images using image-specific color deconvolution},
  author={Khan, Adnan Mujahid and Rajpoot, Nasir and Treanor, Darren and Magee, Derek},
  journal={IEEE Transactions on Biomedical Engineering},
  volume={61},
  number={6},
  pages={1729--1738},
  year={2014},
  publisher={IEEE}
}

@article{cho2017neural,
  title={Neural Stain-Style Transfer Learning using GAN for Histopathological Images},
  author={Cho, Hyungjoo and Lim, Sungbin and Choi, Gunho and Min, Hyunseok},
  journal={arXiv preprint arXiv:1710.08543},
  year={2017}
}

@article{li2018large,
  title={Large-scale retrieval for medical image analytics: A comprehensive review},
  author={Li, Zhongyu and Zhang, Xiaofan and M{\"u}ller, Henning and Zhang, Shaoting},
  journal={Medical image analysis},
  volume={43},
  pages={66--84},
  year={2018},
  publisher={Elsevier}


@article{wang2016deep,
  title={Deep learning for identifying metastatic breast cancer},
  author={Wang, Dayong and Khosla, Aditya and Gargeya, Rishab and Irshad, Humayun and Beck, Andrew H},
  journal={arXiv preprint arXiv:1606.05718},
  year={2016}
}


@article{mungle2017mrf,
  title={MRF-ANN: a machine learning approach for automated ER scoring of breast cancer immunohistochemical images},
  author={Mungle, T and Tewary, S and Das, DK and Arun, I and Basak, B and Agarwal, S and Ahmed, R and Chatterjee, S and Chakraborty, C},
  journal={Journal of microscopy},
  volume={267},
  number={2},
  pages={117--129},
  year={2017},
  publisher={Wiley Online Library}
}

@inproceedings{wang2015exploring,
  title={Exploring automatic prostate histopathology image gleason grading via local structure modeling},
  author={Wang, Daihou and Foran, David J and Ren, Jian and Zhong, Hua and Kim, Isaac Y and Qi, Xin},
  booktitle={Engineering in Medicine and Biology Society (EMBC), 2015 37th Annual International Conference of the IEEE},
  pages={2649--2652},
  year={2015},
  organization={IEEE}
}

@article{liu2017detecting,
  title={Detecting cancer metastases on gigapixel pathology images},
  author={Liu, Yun and Gadepalli, Krishna and Norouzi, Mohammad and Dahl, George E and Kohlberger, Timo and Boyko, Aleksey and Venugopalan, Subhashini and Timofeev, Aleksei and Nelson, Philip Q and Corrado, Greg S and others},
  journal={arXiv preprint arXiv:1703.02442},
  year={2017}
}

@article{wollmann2017automatic,
  title={Automatic breast cancer grading in lymph nodes using a deep neural network},
  author={Wollmann, Thomas and Rohr, Karl},
  journal={arXiv preprint arXiv:1707.07565},
  year={2017}
}

@article{russakovsky2015imagenet,
  title={Imagenet large scale visual recognition challenge},
  author={Russakovsky, Olga and Deng, Jia and Su, Hao and Krause, Jonathan and Satheesh, Sanjeev and Ma, Sean and Huang, Zhiheng and Karpathy, Andrej and Khosla, Aditya and Bernstein, Michael and others},
  journal={International Journal of Computer Vision},
  volume={115},
  number={3},
  pages={211--252},
  year={2015},
  publisher={Springer}
}

@article{gutman2016skin,
  title={Skin lesion analysis toward melanoma detection: A challenge at the international symposium on biomedical imaging (ISBI) 2016, hosted by the international skin imaging collaboration (ISIC)},
  author={Gutman, David and Codella, Noel CF and Celebi, Emre and Helba, Brian and Marchetti, Michael and Mishra, Nabin and Halpern, Allan},
  journal={arXiv preprint arXiv:1605.01397},
  year={2016}
}

@article{lonsdale2013genotype,
  title={The genotype-tissue expression (GTEx) project},
  author={Lonsdale, John and Thomas, Jeffrey and Salvatore, Mike and Phillips, Rebecca and Lo, Edmund and Shad, Saboor and Hasz, Richard and Walters, Gary and Garcia, Fernando and Young, Nancy and others},
  journal={Nature genetics},
  volume={45},
  number={6},
  pages={580},
  year={2013},
  publisher={Nature Publishing Group}
}

@article{komura2017machine,
  title={Machine learning methods for histopathological image analysis},
  author={Komura, Daisuke and Ishikawa, Shumpei},
  journal={arXiv preprint arXiv:1709.00786},
  year={2017}
}

@article{komura2017machine,
  title={Machine learning methods for histopathological image analysis},
  author={Komura, Daisuke and Ishikawa, Shumpei},
  journal={arXiv preprint arXiv:1709.00786},
  year={2017}
}

@inproceedings{gupta2017breast,
  title={Breast Cancer Histopathological Image Classification: Is Magnification Important?},
  author={Gupta, Vibha and Bhavsar, Arnav},
  booktitle={Proceedings of the IEEE Conference on Computer Vision and Pattern Recognition Workshops},
  pages={17--24},
  year={2017}
}

@article{zhao2017automatic,
  title={Automatic detection and classification of leukocytes using convolutional neural networks},
  author={Zhao, Jianwei and Zhang, Minshu and Zhou, Zhenghua and Chu, Jianjun and Cao, Feilong},
  journal={Medical \& biological engineering \& computing},
  volume={55},
  number={8},
  pages={1287--1301},
  year={2017},
  publisher={Springer}
}

@inproceedings{yang20163d,
  title={3d segmentation of glial cells using fully convolutional networks and k-terminal cut},
  author={Yang, Lin and Zhang, Yizhe and Guldner, Ian H and Zhang, Siyuan and Chen, Danny Z},
  booktitle={International Conference on Medical Image Computing and Computer-Assisted Intervention},
  pages={658--666},
  year={2016},
  organization={Springer}
}

@inproceedings{wang2016subtype,
  title={Subtype cell detection with an accelerated deep convolution neural network},
  author={Wang, Sheng and Yao, Jiawen and Xu, Zheng and Huang, Junzhou},
  booktitle={International Conference on Medical Image Computing and Computer-Assisted Intervention},
  pages={640--648},
  year={2016},
  organization={Springer}
}

@inproceedings{veta2016cutting,
  title={Cutting out the middleman: measuring nuclear area in histopathology slides without segmentation},
  author={Veta, Mitko and Van Diest, Paul J and Pluim, Josien PW},
  booktitle={International Conference on Medical Image Computing and Computer-Assisted Intervention},
  pages={632--639},
  year={2016},
  organization={Springer}
}

@article{turkki2016antibody,
  title={Antibody-supervised deep learning for quantification of tumor-infiltrating immune cells in hematoxylin and eosin stained breast cancer samples},
  author={Turkki, Riku and Linder, Nina and Kovanen, Panu E and Pellinen, Teijo and Lundin, Johan},
  journal={Journal of pathology informatics},
  volume={7},
  year={2016},
  publisher={Wolters Kluwer--Medknow Publications}
}

@article{romo2016automated,
  title={Automated tubule nuclei quantification and correlation with oncotype DX risk categories in ER+ breast cancer whole slide images},
  author={Romo-Bucheli, David and Janowczyk, Andrew and Gilmore, Hannah and Romero, Eduardo and Madabhushi, Anant},
  journal={Scientific reports},
  volume={6},
  pages={32706},
  year={2016},
  publisher={Nature Publishing Group}
}

@inproceedings{phan2016transfer,
  title={Transfer learning of a convolutional neural network for HEp-2 cell image classification},
  author={Phan, Ha Tran Hong and Kumar, Ashnil and Kim, Jinman and Feng, Dagan},
  booktitle={Biomedical Imaging (ISBI), 2016 IEEE 13th International Symposium on},
  pages={1208--1211},
  year={2016},
  organization={IEEE}
}

@inproceedings{mishra2016structure,
  title={Structure-based assessment of cancerous mitochondria using deep networks},
  author={Mishra, Manish and Schmitt, Sabine and Wang, Lichao and Strasser, Michael K and Marr, Carsten and Navab, Nassir and Zischka, Hans and Peng, Tingying},
  booktitle={Biomedical Imaging (ISBI), 2016 IEEE 13th International Symposium on},
  pages={545--548},
  year={2016},
  organization={IEEE}
}

@inproceedings{mao2016hierarchical,
  title={A hierarchical convolutional neural network for mitosis detection in phase-contrast microscopy images},
  author={Mao, Yunxiang and Yin, Zhaozheng},
  booktitle={International Conference on Medical Image Computing and Computer-Assisted Intervention},
  pages={685--692},
  year={2016},
  organization={Springer}
}

@inproceedings{kashif2016handcrafted,
  title={Handcrafted features with convolutional neural networks for detection of tumor cells in histology images},
  author={Kashif, Muhammad Nasim and Raza, Shan E Ahmed and Sirinukunwattana, Korsuk and Arif, Muhammmad and Rajpoot, Nasir},
  booktitle={Biomedical Imaging (ISBI), 2016 IEEE 13th International Symposium on},
  pages={1029--1032},
  year={2016},
  organization={IEEE}
}

@article{janowczyk2016resolution,
  title={A resolution adaptive deep hierarchical (RADHicaL) learning scheme applied to nuclear segmentation of digital pathology images},
  author={Janowczyk, Andrew and Doyle, Scott and Gilmore, Hannah and Madabhushi, Anant},
  journal={Computer Methods in Biomechanics and Biomedical Engineering: Imaging \& Visualization},
  pages={1--7},
  year={2016},
  publisher={Taylor \& Francis}
}

@incollection{han2016hep,
  title={HEp-2 cell classification using K-support spatial pooling in deep CNNs},
  author={Han, Xian-Hua and Lei, Jianmei and Chen, Yen-Wei},
  booktitle={Deep Learning and Data Labeling for Medical Applications},
  pages={3--11},
  year={2016},
  publisher={Springer}
}

@article{gao2017hep,
  title={Hep-2 cell image classification with deep convolutional neural networks},
  author={Gao, Zhimin and Wang, Lei and Zhou, Luping and Zhang, Jianjia},
  journal={IEEE journal of biomedical and health informatics},
  volume={21},
  number={2},
  pages={416--428},
  year={2017},
  publisher={IEEE}
}

@inproceedings{chen2016automated,
  title={Automated mitosis detection with deep regression networks},
  author={Chen, Hao and Wang, Xi and Heng, Pheng Ann},
  booktitle={Biomedical Imaging (ISBI), 2016 IEEE 13th International Symposium on},
  pages={1204--1207},
  year={2016},
  organization={IEEE}
}

@inproceedings{ciresan2012deep,
  title={Deep neural networks segment neuronal membranes in electron microscopy images},
  author={Ciresan, Dan and Giusti, Alessandro and Gambardella, Luca M and Schmidhuber, J{\"u}rgen},
  booktitle={Advances in neural information processing systems},
  pages={2843--2851},
  year={2012}
}

@article{apou2016detection,
  title={Detection of lobular structures in normal breast tissue},
  author={Apou, Gr{\'e}gory and Schaadt, Nadine S and Naegel, Beno{\^\i}t and Forestier, Germain and Sch{\"o}nmeyer, Ralf and Feuerhake, Friedrich and Wemmert, C{\'e}dric and Grote, Anne},
  journal={Computers in biology and medicine},
  volume={74},
  pages={91--102},
  year={2016},
  publisher={Elsevier}
}

@inproceedings{chen2016combining,
  title={Combining fully convolutional and recurrent neural networks for 3d biomedical image segmentation},
  author={Chen, Jianxu and Yang, Lin and Zhang, Yizhe and Alber, Mark and Chen, Danny Z},
  booktitle={Advances in Neural Information Processing Systems},
  pages={3036--3044},
  year={2016}
}

@inproceedings{cciccek20163d,
  title={3D U-Net: learning dense volumetric segmentation from sparse annotation},
  author={{\c{C}}i{\c{c}}ek, {\"O}zg{\"u}n and Abdulkadir, Ahmed and Lienkamp, Soeren S and Brox, Thomas and Ronneberger, Olaf},
  booktitle={International Conference on Medical Image Computing and Computer-Assisted Intervention},
  pages={424--432},
  year={2016},
  organization={Springer}
}

@incollection{drozdzal2016importance,
  title={The importance of skip connections in biomedical image segmentation},
  author={Drozdzal, Michal and Vorontsov, Eugene and Chartrand, Gabriel and Kadoury, Samuel and Pal, Chris},
  booktitle={Deep Learning and Data Labeling for Medical Applications},
  pages={179--187},
  year={2016},
  publisher={Springer}
}

@inproceedings{li2016gland,
  title={Gland segmentation in colon histology images using hand-crafted features and convolutional neural networks},
  author={Li, Wenqi and Manivannan, Siyamalan and Akbar, Shazia and Zhang, Jianguo and Trucco, Emanuele and McKenna, Stephen J},
  booktitle={Biomedical Imaging (ISBI), 2016 IEEE 13th International Symposium on},
  pages={1405--1408},
  year={2016},
  organization={IEEE}
}

@article{teikari2016deep,
  title={Deep learning convolutional networks for multiphoton microscopy vasculature segmentation},
  author={Teikari, Petteri and Santos, Marc and Poon, Charissa and Hynynen, Kullervo},
  journal={arXiv preprint arXiv:1606.02382},
  year={2016}
}
@article{nalisnik2017interactive,
  title={Interactive phenotyping of large-scale histology imaging data with HistomicsML},
  author={Nalisnik, Michael and Amgad, Mohamed and Lee, Sanghoon and Halani, Sameer H and Vega, Jose Enrique Velazquez and Brat, Daniel J and Gutman, David A and Cooper, Lee AD},
  journal={Scientific Reports},
  volume={7},
  number={1},
  pages={14588},
  year={2017},
  publisher={Nature Publishing Group}
}

@article{brunye2014eye,
  title={Eye movements as an index of pathologist visual expertise: a pilot study},
  author={Brunye, Tad T and Carney, Patricia A and Allison, Kimberly H and Shapiro, Linda G and Weaver, Donald L and Elmore, Joann G},
  journal={PloS one},
  volume={9},
  number={8},
  pages={e103447},
  year={2014},
  publisher={Public Library of Science}
}

@article{raghunath2012mouse,
  title={Mouse cursor movement and eye tracking data as an indicator of pathologists’ attention when viewing digital whole slide images},
  author={Raghunath, Vignesh and Braxton, Melissa O and Gagnon, Stephanie A and Bruny{\'e}, Tad T and Allison, Kimberly H and Reisch, Lisa M and Weaver, Donald L and Elmore, Joann G and Shapiro, Linda G},
  journal={Journal of pathology informatics},
  volume={3},
  year={2012},
  publisher={Medknow Publications}
}

@inproceedings{mercan2014localization,
  title={Localization of diagnostically relevant regions of interest in whole slide images},
  author={Mercan, Ezgi and Aksoy, Selim and Shapiro, Linda G and Weaver, Donald L and Brunye, Tad and Elmore, Joann G},
  booktitle={Pattern Recognition (ICPR), 2014 22nd International Conference on},
  pages={1179--1184},
  year={2014},
  organization={IEEE}
}

@article{doyle2011active,
  title={An active learning based classification strategy for the minority class problem: application to histopathology annotation},
  author={Doyle, Scott and Monaco, James and Feldman, Michael and Tomaszewski, John and Madabhushi, Anant},
  journal={BMC bioinformatics},
  volume={12},
  number={1},
  pages={424},
  year={2011},
  publisher={BioMed Central}
}

@article{padmanabhan2014active,
  title={An active learning approach for rapid characterization of endothelial cells in human tumors},
  author={Padmanabhan, Raghav K and Somasundar, Vinay H and Griffith, Sandra D and Zhu, Jianliang and Samoyedny, Drew and Tan, Kay See and Hu, Jiahao and Liao, Xuejun and Carin, Lawrence and Yoon, Sam S and others},
  journal={PLoS One},
  volume={9},
  number={3},
  pages={e90495},
  year={2014},
  publisher={Public Library of Science}
}

@inproceedings{zhu2014scalable,
  title={Scalable histopathological image analysis via active learning},
  author={Zhu, Yan and Zhang, Shaoting and Liu, Wei and Metaxas, Dimitris N},
  booktitle={International Conference on Medical Image Computing and Computer-Assisted Intervention},
  pages={369--376},
  year={2014},
  organization={Springer}
}

@article{xu2017parallel,
  title={Parallel multiple instance learning for extremely large histopathology image analysis},
  author={Xu, Yan and Li, Yeshu and Shen, Zhengyang and Wu, Ziwei and Gao, Teng and Fan, Yubo and Lai, Maode and Eric, I and Chang, Chao},
  journal={BMC bioinformatics},
  volume={18},
  number={1},
  pages={360},
  year={2017},
  publisher={BioMed Central}
}

@article{jia2017constrained,
  title={Constrained deep weak supervision for histopathology image segmentation},
  author={Jia, Zhipeng and Huang, Xingyi and Eric, I and Chang, Chao and Xu, Yan},
  journal={IEEE transactions on medical imaging},
  volume={36},
  number={11},
  pages={2376--2388},
  year={2017},
  publisher={IEEE}
}

@article{bentaieb2017structured,
  title={A structured latent model for ovarian carcinoma subtyping from histopathology slides},
  author={BenTaieb, A{\"\i}cha and Li-Chang, Hector and Huntsman, David and Hamarneh, Ghassan},
  journal={Medical image analysis},
  volume={39},
  pages={194--205},
  year={2017},
  publisher={Elsevier}
}

@inproceedings{peikari2015clustering,
  title={Clustering analysis for semi-supervised learning improves classification performance of digital pathology},
  author={Peikari, Mohammad and Zubovits, Judit and Clarke, Gina and Martel, Anne L},
  booktitle={International Workshop on Machine Learning in Medical Imaging},
  pages={263--270},
  year={2015},
  organization={Springer}
}

@inproceedings{bayramoglu2016transfer,
  title={Transfer learning for cell nuclei classification in histopathology images},
  author={Bayramoglu, Neslihan and Heikkil{\"a}, Janne},
  booktitle={European Conference on Computer Vision},
  pages={532--539},
  year={2016},
  organization={Springer}
}
@article{han2017breast,
  title={Breast cancer multi-classification from histopathological images with structured deep learning model},
  author={Han, Zhongyi and Wei, Benzheng and Zheng, Yuanjie and Yin, Yilong and Li, Kejian and Li, Shuo},
  journal={Scientific reports},
  volume={7},
  number={1},
  pages={4172},
  year={2017},
  publisher={Nature Publishing Group}
}

@inproceedings{romo2014discriminant,
  title={A discriminant multi-scale histopathology descriptor using dictionary learning},
  author={Romo, David and Garc{\'\i}a-Arteaga, Juan D and Arbel{\'a}ez, Pablo and Romero, Eduardo},
  booktitle={Medical Imaging 2014: Digital Pathology},
  volume={9041},
  pages={90410Q},
  year={2014},
  organization={International Society for Optics and Photonics}
}

@inproceedings{doyle2006boosting,
  title={A boosting cascade for automated detection of prostate cancer from digitized histology},
  author={Doyle, Scott and Madabhushi, Anant and Feldman, Michael and Tomaszeweski, John},
  booktitle={International Conference on Medical Image Computing and Computer-Assisted Intervention},
  pages={504--511},
  year={2006},
  organization={Springer}
}

@article{kather2016multi,
  title={Multi-class texture analysis in colorectal cancer histology},
  author={Kather, Jakob Nikolas and Weis, Cleo-Aron and Bianconi, Francesco and Melchers, Susanne M and Schad, Lothar R and Gaiser, Timo and Marx, Alexander and Z{\"o}llner, Frank Gerrit},
  journal={Scientific reports},
  volume={6},
  pages={27988},
  year={2016},
  publisher={Nature Publishing Group}
}

@article{rexhepaj2013texture,
  title={A texture based pattern recognition approach to distinguish melanoma from non-melanoma cells in histopathological tissue microarray sections},
  author={Rexhepaj, Elton and Agnarsd{\'o}ttir, Margr{\'e}t and Bergman, Julia and Edqvist, Per-Henrik and Bergqvist, Michael and Uhl{\'e}n, Mathias and Gallagher, William M and Lundberg, Emma and Ponten, Fredrik},
  journal={PloS one},
  volume={8},
  number={5},
  pages={e62070},
  year={2013},
  publisher={Public Library of Science}
}

@article{linder2012identification,
  title={Identification of tumor epithelium and stroma in tissue microarrays using texture analysis},
  author={Linder, Nina and Konsti, Juho and Turkki, Riku and Rahtu, Esa and Lundin, Mikael and Nordling, Stig and Haglund, Caj and Ahonen, Timo and Pietik{\"a}inen, Matti and Lundin, Johan},
  journal={Diagnostic pathology},
  volume={7},
  number={1},
  pages={22},
  year={2012},
  publisher={BioMed Central}
}

@inproceedings{wang2017histopathological,
  title={Histopathological image classification with bilinear convolutional neural networks},
  author={Wang, Chaofeng and Shi, Jun and Zhang, Qi and Ying, Shihui},
  booktitle={Engineering in Medicine and Biology Society (EMBC), 2017 39th Annual International Conference of the IEEE},
  pages={4050--4053},
  year={2017},
  organization={IEEE}
}

@article{cho2017neural,
  title={Neural Stain-Style Transfer Learning using GAN for Histopathological Images},
  author={Cho, Hyungjoo and Lim, Sungbin and Choi, Gunho and Min, Hyunseok},
  journal={arXiv preprint arXiv:1710.08543},
  year={2017}
}

@incollection{lafarge2017domain,
  title={Domain-adversarial neural networks to address the appearance variability of histopathology images},
  author={Lafarge, Maxime W and Pluim, Josien PW and Eppenhof, Koen AJ and Moeskops, Pim and Veta, Mitko},
  booktitle={Deep Learning in Medical Image Analysis and Multimodal Learning for Clinical Decision Support},
  pages={83--91},
  year={2017},
  publisher={Springer}
}

@article{kothari2013eliminating,
  title={Eliminating tissue-fold artifacts in histopathological whole-slide images for improved image-based prediction of cancer grade},
  author={Kothari, Sonal and Phan, John H and Wang, May D},
  journal={Journal of pathology informatics},
  volume={4},
  year={2013},
  publisher={Medknow Publications}
}

@inproceedings{sparks2011out,
  title={Out-of-sample extrapolation using semi-supervised manifold learning (ose-ssl): Content-based image retrieval for prostate histology grading},
  author={Sparks, Rachel and Madabhushi, Anant},
  booktitle={Biomedical Imaging: From Nano to Macro, 2011 IEEE International Symposium on},
  pages={734--737},
  year={2011},
  organization={IEEE}
}

@article{sirinukunwattana2016gland,
  title={Gland segmentation in colon histology images},
  author={Sirinukunwattana, Korsuk and Pluim, JPW and Chen, H and Qi, Xiaojuan and Heng, Pheng-Ann},
  year={2016}
}

@article{flood2016deep,
  title={Deep learning with a dag structure for segmentation and classification of prostate cancer},
  author={Flood, Gabrielle},
  journal={Master's Theses in Mathematical Sciences},
  year={2016}
}

@article{gummeson2016prostate,
  title={Prostate Cancer Classification using Convolutional Neural Networks},
  author={Gummeson, Anna},
  journal={Master's Theses in Mathematical Sciences},
  year={2016}
}

@article{xu2017gland,
  title={Gland instance segmentation using deep multichannel neural networks},
  author={Xu, Yan and Li, Yang and Wang, Yipei and Liu, Mingyuan and Fan, Yubo and Lai, Maode and Eric, I and Chang, Chao},
  journal={IEEE Transactions on Biomedical Engineering},
  volume={64},
  number={12},
  pages={2901--2912},
  year={2017},
  publisher={IEEE}
}

@inproceedings{li2016gland,
  title={Gland segmentation in colon histology images using hand-crafted features and convolutional neural networks},
  author={Li, Wenqi and Manivannan, Siyamalan and Akbar, Shazia and Zhang, Jianguo and Trucco, Emanuele and McKenna, Stephen J},
  booktitle={Biomedical Imaging (ISBI), 2016 IEEE 13th International Symposium on},
  pages={1405--1408},
  year={2016},
  organization={IEEE}
}

@inproceedings{sadanandan2016feature,
  title={Feature augmented deep neural networks for segmentation of cells},
  author={Sadanandan, Sajith Kecheril and Ranefall, Petter and W{\"a}hlby, Carolina},
  booktitle={European Conference on Computer Vision},
  pages={231--243},
  year={2016},
  organization={Springer}
}

@inproceedings{del2017convolutional,
  title={Convolutional neural networks for an automatic classification of prostate tissue slides with high-grade Gleason score},
  author={del Toro, Oscar Jim{\'e}nez and Atzori, Manfredo and Ot{\'a}lora, Sebastian and Andersson, Mats and Eur{\'e}n, Kristian and Hedlund, Martin and R{\"o}nnquist, Peter and M{\"u}ller, Henning},
  booktitle={Medical Imaging 2017: Digital Pathology},
  volume={10140},
  pages={101400O},
  year={2017},
  organization={International Society for Optics and Photonics}
}

@article{janowczyk2016deep,
  title={Deep learning for digital pathology image analysis: A comprehensive tutorial with selected use cases},
  author={Janowczyk, Andrew and Madabhushi, Anant},
  journal={Journal of pathology informatics},
  volume={7},
  year={2016},
  publisher={Wolters Kluwer--Medknow Publications}
}

@article{khan2015global,
  title={A global covariance descriptor for nuclear atypia scoring in breast histopathology images},
  author={Khan, Adnan Mujahid and Sirinukunwattana, Korsuk and Rajpoot, Nasir},
  journal={IEEE journal of biomedical and health informatics},
  volume={19},
  number={5},
  pages={1637--1647},
  year={2015},
  publisher={IEEE}
}

@article{bloom1957histological,
  title={Histological grading and prognosis in breast cancer: a study of 1409 cases of which 359 have been followed for 15 years},
  author={Bloom, HJG and Richardson, WW},
  journal={British journal of cancer},
  volume={11},
  number={3},
  pages={359},
  year={1957},
  publisher={Nature Publishing Group}
}

@article{veta2014breast,
  title={Breast cancer histopathology image analysis: A review},
  author={Veta, Mitko and Pluim, Josien PW and Van Diest, Paul J and Viergever, Max A},
  journal={IEEE Transactions on Biomedical Engineering},
  volume={61},
  number={5},
  pages={1400--1411},
  year={2014},
  publisher={IEEE}
}

@article{veta2015assessment,
  title={Assessment of algorithms for mitosis detection in breast cancer histopathology images},
  author={Veta, Mitko and Van Diest, Paul J and Willems, Stefan M and Wang, Haibo and Madabhushi, Anant and Cruz-Roa, Angel and Gonzalez, Fabio and Larsen, Anders BL and Vestergaard, Jacob S and Dahl, Anders B and others},
  journal={Medical image analysis},
  volume={20},
  number={1},
  pages={237--248},
  year={2015},
  publisher={Elsevier}
}

@inproceedings{noel2015detection,
  title={Detection of high-grade atypia nuclei in breast cancer imaging},
  author={No{\"e}l, Henri and Roux, Ludovic and Lu, Shijian and Boudier, Thomas},
  booktitle={Medical Imaging 2015: Digital Pathology},
  volume={9420},
  pages={94200R},
  year={2015},
  organization={International Society for Optics and Photonics}
}

@article{liu2018end,
  title={An End-to-End Deep Learning Histochemical Scoring System for Breast Cancer Tissue Microarray},
  author={Liu, Jingxin and Xu, Bolei and Zheng, Chi and Gong, Yuanhao and Garibaldi, Jon and Soria, Daniele and Green, Andew and Ellis, Ian O and Zou, Wenbin and Qiu, Guoping},
  journal={arXiv preprint arXiv:1801.06288},
  year={2018}
}

@article{veta2016mitosis,
  title={Mitosis counting in breast cancer: Object-level interobserver agreement and comparison to an automatic method},
  author={Veta, Mitko and Van Diest, Paul J and Jiwa, Mehdi and Al-Janabi, Shaimaa and Pluim, Josien PW},
  journal={PloS one},
  volume={11},
  number={8},
  pages={e0161286},
  year={2016},
  publisher={Public Library of Science}
}

@inproceedings{giusti2014comparison,
  title={A comparison of algorithms and humans for mitosis detection},
  author={Giusti, Alessandro and Caccia, Claudio and Cire{\c{s}}ari, Dan C and Schmidhuber, J{\"u}rgen and Gambardella, Luca M},
  booktitle={Biomedical Imaging (ISBI), 2014 IEEE 11th International Symposium on},
  pages={1360--1363},
  year={2014},
  organization={IEEE}
}

@article{veta2015assessment,
  title={Assessment of algorithms for mitosis detection in breast cancer histopathology images},
  author={Veta, Mitko and Van Diest, Paul J and Willems, Stefan M and Wang, Haibo and Madabhushi, Anant and Cruz-Roa, Angel and Gonzalez, Fabio and Larsen, Anders BL and Vestergaard, Jacob S and Dahl, Anders B and others},
  journal={Medical image analysis},
  volume={20},
  number={1},
  pages={237--248},
  year={2015},
  publisher={Elsevier}
}

@article{veta2016mitosis,
  title={Mitosis counting in breast cancer: Object-level interobserver agreement and comparison to an automatic method},
  author={Veta, Mitko and Van Diest, Paul J and Jiwa, Mehdi and Al-Janabi, Shaimaa and Pluim, Josien PW},
  journal={PloS one},
  volume={11},
  number={8},
  pages={e0161286},
  year={2016},
  publisher={Public Library of Science}
}

@inproceedings{giusti2014comparison,
  title={A comparison of algorithms and humans for mitosis detection},
  author={Giusti, Alessandro and Caccia, Claudio and Cire{\c{s}}ari, Dan C and Schmidhuber, J{\"u}rgen and Gambardella, Luca M},
  booktitle={Biomedical Imaging (ISBI), 2014 IEEE 11th International Symposium on},
  pages={1360--1363},
  year={2014},
  organization={IEEE}
}

@inproceedings{chen2016mitosis,
  title={Mitosis Detection in Breast Cancer Histology Images via Deep Cascaded Networks.},
  author={Chen, Hao and Dou, Qi and Wang, Xi and Qin, Jing and Heng, Pheng-Ann and others},
  booktitle={AAAI},
  pages={1160--1166},
  year={2016}
}

@article{khan2015global,
  title={A global covariance descriptor for nuclear atypia scoring in breast histopathology images},
  author={Khan, Adnan Mujahid and Sirinukunwattana, Korsuk and Rajpoot, Nasir},
  journal={IEEE journal of biomedical and health informatics},
  volume={19},
  number={5},
  pages={1637--1647},
  year={2015},
  publisher={IEEE}
}

@article{guibas2017synthetic,
  title={Synthetic Medical Images from Dual Generative Adversarial Networks},
  author={Guibas, John T and Virdi, Tejpal S and Li, Peter S},
  journal={arXiv preprint arXiv:1709.01872},
  year={2017}
}

@article{costa2017end,
  title={End-to-end adversarial retinal image synthesis},
  author={Costa, Pedro and Galdran, Adrian and Meyer, Maria Ines and Niemeijer, Meindert and Abr{\`a}moff, Michael and Mendon{\c{c}}a, Ana Maria and Campilho, Aur{\'e}lio},
  journal={IEEE transactions on medical imaging},
  volume={8},
  year={2017}
}

@inproceedings{osokin2017gans,
  title={GANs for biological image synthesis},
  author={Osokin, Anton and Chessel, Anatole and Salas, Rafael E Carazo and Vaggi, Federico},
  booktitle={Computer Vision (ICCV), 2017 IEEE International Conference on},
  pages={2252--2261},
  year={2017},
  organization={IEEE}
}

@article{mardani2017deep,
  title={Deep generative adversarial networks for compressed sensing automates MRI},
  author={Mardani, Morteza and Gong, Enhao and Cheng, Joseph Y and Vasanawala, Shreyas and Zaharchuk, Greg and Alley, Marcus and Thakur, Neil and Han, Song and Dally, William and Pauly, John M and others},
  journal={arXiv preprint arXiv:1706.00051},
  year={2017}
}

@incollection{moeskops2017adversarial,
  title={Adversarial training and dilated convolutions for brain MRI segmentation},
  author={Moeskops, Pim and Veta, Mitko and Lafarge, Maxime W and Eppenhof, Koen AJ and Pluim, Josien PW},
  booktitle={Deep Learning in Medical Image Analysis and Multimodal Learning for Clinical Decision Support},
  pages={56--64},
  year={2017},
  publisher={Springer}
}

@article{kohl2017adversarial,
  title={Adversarial networks for the detection of aggressive prostate cancer},
  author={Kohl, Simon and Bonekamp, David and Schlemmer, Heinz-Peter and Yaqubi, Kaneschka and Hohenfellner, Markus and Hadaschik, Boris and Radtke, Jan-Philipp and Maier-Hein, Klaus},
  journal={arXiv preprint arXiv:1702.08014},
  year={2017}
}

@inproceedings{zhang2017deep,
  title={Deep adversarial networks for biomedical image segmentation utilizing unannotated images},
  author={Zhang, Yizhe and Yang, Lin and Chen, Jianxu and Fredericksen, Maridel and Hughes, David P and Chen, Danny Z},
  booktitle={International Conference on Medical Image Computing and Computer-Assisted Intervention},
  pages={408--416},
  year={2017},
  organization={Springer}
}

@inproceedings{zhang2017semi,
  title={Semi-supervised assessment of incomplete lv coverage in cardiac mri using generative adversarial nets},
  author={Zhang, Le and Gooya, Ali and Frangi, Alejandro F},
  booktitle={International Workshop on Simulation and Synthesis in Medical Imaging},
  pages={61--68},
  year={2017},
  organization={Springer}
}

@article{wolterink2017generative,
  title={Generative adversarial networks for noise reduction in low-dose CT},
  author={Wolterink, Jelmer M and Leiner, Tim and Viergever, Max A and I{\v{s}}gum, Ivana},
  journal={IEEE transactions on medical imaging},
  volume={36},
  number={12},
  pages={2536--2545},
  year={2017},
  publisher={IEEE}
}

@inproceedings{payer2016regressing,
  title={Regressing heatmaps for multiple landmark localization using CNNs},
  author={Payer, Christian and {\v{S}}tern, Darko and Bischof, Horst and Urschler, Martin},
  booktitle={International Conference on Medical Image Computing and Computer-Assisted Intervention},
  pages={230--238},
  year={2016},
  organization={Springer}
}

@inproceedings{goodfellow2014generative,
  title={Generative adversarial nets},
  author={Goodfellow, Ian and Pouget-Abadie, Jean and Mirza, Mehdi and Xu, Bing and Warde-Farley, David and Ozair, Sherjil and Courville, Aaron and Bengio, Yoshua},
  booktitle={Advances in neural information processing systems},
  pages={2672--2680},
  year={2014}
}

@article{costa2017towards,
  title={Towards adversarial retinal image synthesis},
  author={Costa, Pedro and Galdran, Adrian and Meyer, Maria In{\^e}s and Abr{\`a}moff, Michael David and Niemeijer, Meindert and Mendon{\c{c}}a, Ana Maria and Campilho, Aur{\'e}lio},
  journal={arXiv preprint arXiv:1701.08974},
  year={2017}
}

@incollection{bi2017synthesis,
  title={Synthesis of positron emission tomography (pet) images via multi-channel generative adversarial networks (gans)},
  author={Bi, Lei and Kim, Jinman and Kumar, Ashnil and Feng, Dagan and Fulham, Michael},
  booktitle={Molecular Imaging, Reconstruction and Analysis of Moving Body Organs, and Stroke Imaging and Treatment},
  pages={43--51},
  year={2017},
  publisher={Springer}
}

@inproceedings{bayramoglu2017towards,
  title={Towards Virtual H\&E Staining of Hyperspectral Lung Histology Images Using Conditional Generative Adversarial Networks.},
  author={Bayramoglu, Neslihan and Kaakinen, Mika and Eklund, Lauri and Heikkil{\"a}, Janne},
  booktitle={ICCV Workshops},
  pages={64--71},
  year={2017}
}

@inproceedings{shrivastava2017learning,
  title={Learning from Simulated and Unsupervised Images through Adversarial Training.},
  author={Shrivastava, Ashish and Pfister, Tomas and Tuzel, Oncel and Susskind, Joshua and Wang, Wenda and Webb, Russell},
  booktitle={CVPR},
  volume={2},
  number={4},
  pages={5},
  year={2017}
}

@inproceedings{calimeri2017biomedical,
  title={Biomedical data augmentation using generative adversarial neural networks},
  author={Calimeri, Francesco and Marzullo, Aldo and Stamile, Claudio and Terracina, Giorgio},
  booktitle={International Conference on Artificial Neural Networks},
  pages={626--634},
  year={2017},
  organization={Springer}
}

﻿@article{sahiner1996classification,
  title={Classification of mass and normal breast tissue: a convolution neural network classifier with spatial domain and texture images},
  author={Sahiner, Berkman and Chan, Heang-Ping and Petrick, Nicholas and Wei, Datong and Helvie, Mark A and Adler, Dorit D and Goodsitt, Mitchell M},
  journal={IEEE transactions on Medical Imaging},
  volume={15},
  number={5},
  pages={598--610},
  year={1996},
  publisher={IEEE}
}

@inproceedings{cruz2013deep,
  title={A deep learning architecture for image representation, visual interpretability and automated basal-cell carcinoma cancer detection},
  author={Cruz-Roa, Angel Alfonso and Ovalle, John Edison Arevalo and Madabhushi, Anant and Osorio, Fabio Augusto Gonz{\'a}lez},
  booktitle={International Conference on Medical Image Computing and Computer-Assisted Intervention},
  pages={403--410},
  year={2013},
  organization={Springer}
}

@article{malon2013classification,
  title={Classification of mitotic figures with convolutional neural networks and seeded blob features},
  author={Malon, Christopher D and Cosatto, Eric},
  journal={Journal of pathology informatics},
  volume={4},
  year={2013},
  publisher={Medknow Publications}
}


@article{wang2014mitosis,
  title={Mitosis detection in breast cancer pathology images by combining handcrafted and convolutional neural network features},
  author={Wang, Haibo and Roa, Angel Cruz and Basavanhally, Ajay N and Gilmore, Hannah L and Shih, Natalie and Feldman, Mike and Tomaszewski, John and Gonzalez, Fabio and Madabhushi, Anant},
  journal={Journal of Medical Imaging},
  volume={1},
  number={3},
  pages={034003},
  year={2014},
  publisher={International Society for Optics and Photonics}
}

@inproceedings{fonseca2015automatic,
  title={Automatic breast density classification using a convolutional neural network architecture search procedure},
  author={Fonseca, Pablo and Mendoza, Julio and Wainer, Jacques and Ferrer, Jose and Pinto, Joseph and Guerrero, Jorge and Castaneda, Benjamin},
  booktitle={Medical Imaging 2015: Computer-Aided Diagnosis},
  volume={9414},
  pages={941428},
  year={2015},
  organization={International Society for Optics and Photonics}
}

@inproceedings{fonseca2015automatic,
  title={Automatic breast density classification using a convolutional neural network architecture search procedure},
  author={Fonseca, Pablo and Mendoza, Julio and Wainer, Jacques and Ferrer, Jose and Pinto, Joseph and Guerrero, Jorge and Castaneda, Benjamin},
  booktitle={Medical Imaging 2015: Computer-Aided Diagnosis},
  volume={9414},
  pages={941428},
  year={2015},
  organization={International Society for Optics and Photonics}
}

@inproceedings{ronneberger2015u,
  title={U-net: Convolutional networks for biomedical image segmentation},
  author={Ronneberger, Olaf and Fischer, Philipp and Brox, Thomas},
  booktitle={International Conference on Medical image computing and computer-assisted intervention},
  pages={234--241},
  year={2015},
  organization={Springer}
}

@inproceedings{shkolyar2015automatic,
  title={Automatic detection of cell divisions (mitosis) in live-imaging microscopy images using convolutional neural networks},
  author={Shkolyar, Anat and Gefen, Amit and Benayahu, Dafna and Greenspan, Hayit},
  booktitle={Engineering in Medicine and Biology Society (EMBC), 2015 37th Annual International Conference of the IEEE},
  pages={743--746},
  year={2015},
  organization={IEEE}
}

@article{song2015accurate,
  title={Accurate segmentation of cervical cytoplasm and nuclei based on multiscale convolutional network and graph partitioning},
  author={Song, Youyi and Zhang, Ling and Chen, Siping and Ni, Dong and Lei, Baiying and Wang, Tianfu},
  journal={IEEE Transactions on Biomedical Engineering},
  volume={62},
  number={10},
  pages={2421--2433},
  year={2015},
  publisher={IEEE}
}

@inproceedings{xie2015deep,
  title={Deep voting: A robust approach toward nucleus localization in microscopy images},
  author={Xie, Yuanpu and Kong, Xiangfei and Xing, Fuyong and Liu, Fujun and Su, Hai and Yang, Lin},
  booktitle={International Conference on Medical Image Computing and Computer-Assisted Intervention},
  pages={374--382},
  year={2015},
  organization={Springer}
}

@inproceedings{xie2015beyond,
  title={Beyond classification: structured regression for robust cell detection using convolutional neural network},
  author={Xie, Yuanpu and Xing, Fuyong and Kong, Xiangfei and Su, Hai and Yang, Lin},
  booktitle={International Conference on Medical Image Computing and Computer-Assisted Intervention},
  pages={358--365},
  year={2015},
  organization={Springer}
}

@article{litjens2016deep,
  title={Deep learning as a tool for increased accuracy and efficiency of histopathological diagnosis},
  author={Litjens, Geert and S{\'a}nchez, Clara I and Timofeeva, Nadya and Hermsen, Meyke and Nagtegaal, Iris and Kovacs, Iringo and Hulsbergen-Van De Kaa, Christina and Bult, Peter and Van Ginneken, Bram and Van Der Laak, Jeroen},
  journal={Scientific reports},
  volume={6},
  pages={26286},
  year={2016},
  publisher={Nature Publishing Group}
}

@article{gurcan2009histopathological,
  title={Histopathological image analysis: A review},
  author={Gurcan, Metin N and Boucheron, Laura E and Can, Ali and Madabhushi, Anant and Rajpoot, Nasir M and Yener, Bulent},
  journal={IEEE reviews in biomedical engineering},
  volume={2},
  pages={147--171},
  year={2009},
  publisher={IEEE}
}

@article{fine2008evaluation,
  title={Evaluation of whole slide image immunohistochemistry interpretation in challenging prostate needle biopsies},
  author={Fine, Jeffrey L and Grzybicki, Dana M and Silowash, Russell and Ho, Jonhan and Gilbertson, John R and Anthony, Leslie and Wilson, Robb and Parwani, Anil V and Bastacky, Sheldon I and Epstein, Jonathan I and others},
  journal={Human pathology},
  volume={39},
  number={4},
  pages={564--572},
  year={2008},
  publisher={Elsevier}
}

@article{manion2008mandatory,
  title={Mandatory second opinion in surgical pathology referral material: clinical consequences of major disagreements},
  author={Manion, Elizabeth and Cohen, Michael B and Weydert, Jamie},
  journal={The American journal of surgical pathology},
  volume={32},
  number={5},
  pages={732--737},
  year={2008},
  publisher={LWW}

@misc{woolgar2011trustworthy,
  title={How trustworthy is a diagnosis in head and neck surgical pathology? A consideration of diagnostic discrepancies (errors)},
  author={Woolgar, Julia A and Ferlito, Alfio and Devaney, Kenneth O and Rinaldo, Alessandra and Barnes, Leon},
  year={2011},
  publisher={Springer}
}

@article{ho2006use,
  title={Use of whole slide imaging in surgical pathology quality assurance: design and pilot validation studies},
  author={Ho, Jonhan and Parwani, Anil V and Jukic, Drazen M and Yagi, Yukako and Anthony, Leslie and Gilbertson, John R},
  journal={Human pathology},
  volume={37},
  number={3},
  pages={322--331},
  year={2006},
  publisher={Elsevier}
}

@article{weinstein2009overview,
  title={Overview of telepathology, virtual microscopy, and whole slide imaging: prospects for the future},
  author={Weinstein, Ronald S and Graham, Anna R and Richter, Lynne C and Barker, Gail P and Krupinski, Elizabeth A and Lopez, Ana Maria and Erps, Kristine A and Bhattacharyya, Achyut K and Yagi, Yukako and Gilbertson, John R},
  journal={Human pathology},
  volume={40},
  number={8},
  pages={1057--1069},
  year={2009},
  publisher={Elsevier}
}

@article{velez2008evaluation,
  title={Evaluation of 2 whole-slide imaging applications in dermatopathology},
  author={Velez, Nicole and Jukic, Drazen and Ho, Jonhan},
  journal={Human pathology},
  volume={39},
  number={9},
  pages={1341--1349},
  year={2008},
  publisher={Elsevier}
}

@article{huisman2010creation,
  title={Creation of a fully digital pathology slide archive by high-volume tissue slide scanning},
  author={Huisman, Andr{\'e} and Looijen, Arnoud and van den Brink, Steven M and van Diest, Paul J},
  journal={Human pathology},
  volume={41},
  number={5},
  pages={751--757},
  year={2010},
  publisher={Elsevier}
}


@article{depeursinge2014three,
  title={Three-dimensional solid texture analysis in biomedical imaging: review and opportunities},
  author={Depeursinge, Adrien and Foncubierta-Rodriguez, Antonio and Van De Ville, Dimitri and M{\"u}ller, Henning},
  journal={Medical image analysis},
  volume={18},
  number={1},
  pages={176--196},
  year={2014},
  publisher={Elsevier}
}

@inproceedings{wu2015detection,
  title={Detection of blur artifacts in histopathological whole-slide images of endomyocardial biopsies},
  author={Wu, Hang and Phan, John H and Bhatia, Ajay K and Cundiff, Caitlin A and Shehata, Bahig M and Wang, May D},
  booktitle={Engineering in Medicine and Biology Society (EMBC), 2015 37th Annual International Conference of the IEEE},
  pages={727--730},
  year={2015},
  organization={IEEE}
}

@article{kothari2013eliminating,
  title={Eliminating tissue-fold artifacts in histopathological whole-slide images for improved image-based prediction of cancer grade},
  author={Kothari, Sonal and Phan, John H and Wang, May D},
  journal={Journal of pathology informatics},
  volume={4},
  year={2013},
  publisher={Medknow Publications}
}

@incollection{lafarge2017domain,
  title={Domain-adversarial neural networks to address the appearance variability of histopathology images},
  author={Lafarge, Maxime W and Pluim, Josien PW and Eppenhof, Koen AJ and Moeskops, Pim and Veta, Mitko},
  booktitle={Deep Learning in Medical Image Analysis and Multimodal Learning for Clinical Decision Support},
  pages={83--91},
  year={2017},
  publisher={Springer}
}

@article{lin2017scannet,
  title={ScanNet: A Fast and Dense Scanning Framework for Metastatic Breast Cancer Detection from Whole-Slide Images},
  author={Lin, Huangjing and Chen, Hao and Dou, Qi and Wang, Liansheng and Qin, Jing and Heng, Pheng-Ann},
  journal={arXiv preprint arXiv:1707.09597},
  year={2017}
}

@article{ehteshami2015stain,
  title={Stain specific standardization of whole-slide histopathological images},
  author={Ehteshami Bejnordi, B and Litjens, GJ and Timofeeva, N and Otte-Holler, I and Homeyer, A and Karssemeijer, N and van der Laak, JA},
  year={2015}
}

@inproceedings{ciompi2017importance,
  title={The importance of stain normalization in colorectal tissue classification with convolutional networks},
  author={Ciompi, Francesco and Geessink, Oscar and Bejnordi, Babak Ehteshami and de Souza, Gabriel Silva and Baidoshvili, Alexi and Litjens, Geert and van Ginneken, Bram and Nagtegaal, Iris and van der Laak, Jeroen},
  booktitle={Biomedical Imaging (ISBI 2017), 2017 IEEE 14th International Symposium on},
  pages={160--163},
  year={2017},
  organization={IEEE}
}

@article{khan2014nonlinear,
  title={A nonlinear mapping approach to stain normalization in digital histopathology images using image-specific color deconvolution},
  author={Khan, Adnan Mujahid and Rajpoot, Nasir and Treanor, Darren and Magee, Derek},
  journal={IEEE Transactions on Biomedical Engineering},
  volume={61},
  number={6},
  pages={1729--1738},
  year={2014},
  publisher={IEEE}
}

@article{cho2017neural,
  title={Neural Stain-Style Transfer Learning using GAN for Histopathological Images},
  author={Cho, Hyungjoo and Lim, Sungbin and Choi, Gunho and Min, Hyunseok},
  journal={arXiv preprint arXiv:1710.08543},
  year={2017}
}

@article{li2018large,
  title={Large-scale retrieval for medical image analytics: A comprehensive review},
  author={Li, Zhongyu and Zhang, Xiaofan and M{\"u}ller, Henning and Zhang, Shaoting},
  journal={Medical image analysis},
  volume={43},
  pages={66--84},
  year={2018},
  publisher={Elsevier}


@article{wang2016deep,
  title={Deep learning for identifying metastatic breast cancer},
  author={Wang, Dayong and Khosla, Aditya and Gargeya, Rishab and Irshad, Humayun and Beck, Andrew H},
  journal={arXiv preprint arXiv:1606.05718},
  year={2016}
}


@article{mungle2017mrf,
  title={MRF-ANN: a machine learning approach for automated ER scoring of breast cancer immunohistochemical images},
  author={Mungle, T and Tewary, S and Das, DK and Arun, I and Basak, B and Agarwal, S and Ahmed, R and Chatterjee, S and Chakraborty, C},
  journal={Journal of microscopy},
  volume={267},
  number={2},
  pages={117--129},
  year={2017},
  publisher={Wiley Online Library}
}

@inproceedings{wang2015exploring,
  title={Exploring automatic prostate histopathology image gleason grading via local structure modeling},
  author={Wang, Daihou and Foran, David J and Ren, Jian and Zhong, Hua and Kim, Isaac Y and Qi, Xin},
  booktitle={Engineering in Medicine and Biology Society (EMBC), 2015 37th Annual International Conference of the IEEE},
  pages={2649--2652},
  year={2015},
  organization={IEEE}
}

@article{liu2017detecting,
  title={Detecting cancer metastases on gigapixel pathology images},
  author={Liu, Yun and Gadepalli, Krishna and Norouzi, Mohammad and Dahl, George E and Kohlberger, Timo and Boyko, Aleksey and Venugopalan, Subhashini and Timofeev, Aleksei and Nelson, Philip Q and Corrado, Greg S and others},
  journal={arXiv preprint arXiv:1703.02442},
  year={2017}
}

@article{wollmann2017automatic,
  title={Automatic breast cancer grading in lymph nodes using a deep neural network},
  author={Wollmann, Thomas and Rohr, Karl},
  journal={arXiv preprint arXiv:1707.07565},
  year={2017}
}

@article{russakovsky2015imagenet,
  title={Imagenet large scale visual recognition challenge},
  author={Russakovsky, Olga and Deng, Jia and Su, Hao and Krause, Jonathan and Satheesh, Sanjeev and Ma, Sean and Huang, Zhiheng and Karpathy, Andrej and Khosla, Aditya and Bernstein, Michael and others},
  journal={International Journal of Computer Vision},
  volume={115},
  number={3},
  pages={211--252},
  year={2015},
  publisher={Springer}
}

@article{gutman2016skin,
  title={Skin lesion analysis toward melanoma detection: A challenge at the international symposium on biomedical imaging (ISBI) 2016, hosted by the international skin imaging collaboration (ISIC)},
  author={Gutman, David and Codella, Noel CF and Celebi, Emre and Helba, Brian and Marchetti, Michael and Mishra, Nabin and Halpern, Allan},
  journal={arXiv preprint arXiv:1605.01397},
  year={2016}
}

@article{lonsdale2013genotype,
  title={The genotype-tissue expression (GTEx) project},
  author={Lonsdale, John and Thomas, Jeffrey and Salvatore, Mike and Phillips, Rebecca and Lo, Edmund and Shad, Saboor and Hasz, Richard and Walters, Gary and Garcia, Fernando and Young, Nancy and others},
  journal={Nature genetics},
  volume={45},
  number={6},
  pages={580},
  year={2013},
  publisher={Nature Publishing Group}
}

@article{komura2017machine,
  title={Machine learning methods for histopathological image analysis},
  author={Komura, Daisuke and Ishikawa, Shumpei},
  journal={arXiv preprint arXiv:1709.00786},
  year={2017}
}

@article{komura2017machine,
  title={Machine learning methods for histopathological image analysis},
  author={Komura, Daisuke and Ishikawa, Shumpei},
  journal={arXiv preprint arXiv:1709.00786},
  year={2017}
}

@inproceedings{gupta2017breast,
  title={Breast Cancer Histopathological Image Classification: Is Magnification Important?},
  author={Gupta, Vibha and Bhavsar, Arnav},
  booktitle={Proceedings of the IEEE Conference on Computer Vision and Pattern Recognition Workshops},
  pages={17--24},
  year={2017}
}

@article{zhao2017automatic,
  title={Automatic detection and classification of leukocytes using convolutional neural networks},
  author={Zhao, Jianwei and Zhang, Minshu and Zhou, Zhenghua and Chu, Jianjun and Cao, Feilong},
  journal={Medical \& biological engineering \& computing},
  volume={55},
  number={8},
  pages={1287--1301},
  year={2017},
  publisher={Springer}
}

@inproceedings{yang20163d,
  title={3d segmentation of glial cells using fully convolutional networks and k-terminal cut},
  author={Yang, Lin and Zhang, Yizhe and Guldner, Ian H and Zhang, Siyuan and Chen, Danny Z},
  booktitle={International Conference on Medical Image Computing and Computer-Assisted Intervention},
  pages={658--666},
  year={2016},
  organization={Springer}
}

@inproceedings{wang2016subtype,
  title={Subtype cell detection with an accelerated deep convolution neural network},
  author={Wang, Sheng and Yao, Jiawen and Xu, Zheng and Huang, Junzhou},
  booktitle={International Conference on Medical Image Computing and Computer-Assisted Intervention},
  pages={640--648},
  year={2016},
  organization={Springer}
}

@inproceedings{veta2016cutting,
  title={Cutting out the middleman: measuring nuclear area in histopathology slides without segmentation},
  author={Veta, Mitko and Van Diest, Paul J and Pluim, Josien PW},
  booktitle={International Conference on Medical Image Computing and Computer-Assisted Intervention},
  pages={632--639},
  year={2016},
  organization={Springer}
}

@article{turkki2016antibody,
  title={Antibody-supervised deep learning for quantification of tumor-infiltrating immune cells in hematoxylin and eosin stained breast cancer samples},
  author={Turkki, Riku and Linder, Nina and Kovanen, Panu E and Pellinen, Teijo and Lundin, Johan},
  journal={Journal of pathology informatics},
  volume={7},
  year={2016},
  publisher={Wolters Kluwer--Medknow Publications}
}

@article{romo2016automated,
  title={Automated tubule nuclei quantification and correlation with oncotype DX risk categories in ER+ breast cancer whole slide images},
  author={Romo-Bucheli, David and Janowczyk, Andrew and Gilmore, Hannah and Romero, Eduardo and Madabhushi, Anant},
  journal={Scientific reports},
  volume={6},
  pages={32706},
  year={2016},
  publisher={Nature Publishing Group}
}

@inproceedings{phan2016transfer,
  title={Transfer learning of a convolutional neural network for HEp-2 cell image classification},
  author={Phan, Ha Tran Hong and Kumar, Ashnil and Kim, Jinman and Feng, Dagan},
  booktitle={Biomedical Imaging (ISBI), 2016 IEEE 13th International Symposium on},
  pages={1208--1211},
  year={2016},
  organization={IEEE}
}

@inproceedings{mishra2016structure,
  title={Structure-based assessment of cancerous mitochondria using deep networks},
  author={Mishra, Manish and Schmitt, Sabine and Wang, Lichao and Strasser, Michael K and Marr, Carsten and Navab, Nassir and Zischka, Hans and Peng, Tingying},
  booktitle={Biomedical Imaging (ISBI), 2016 IEEE 13th International Symposium on},
  pages={545--548},
  year={2016},
  organization={IEEE}
}

@inproceedings{mao2016hierarchical,
  title={A hierarchical convolutional neural network for mitosis detection in phase-contrast microscopy images},
  author={Mao, Yunxiang and Yin, Zhaozheng},
  booktitle={International Conference on Medical Image Computing and Computer-Assisted Intervention},
  pages={685--692},
  year={2016},
  organization={Springer}
}

@inproceedings{kashif2016handcrafted,
  title={Handcrafted features with convolutional neural networks for detection of tumor cells in histology images},
  author={Kashif, Muhammad Nasim and Raza, Shan E Ahmed and Sirinukunwattana, Korsuk and Arif, Muhammmad and Rajpoot, Nasir},
  booktitle={Biomedical Imaging (ISBI), 2016 IEEE 13th International Symposium on},
  pages={1029--1032},
  year={2016},
  organization={IEEE}
}

@article{janowczyk2016resolution,
  title={A resolution adaptive deep hierarchical (RADHicaL) learning scheme applied to nuclear segmentation of digital pathology images},
  author={Janowczyk, Andrew and Doyle, Scott and Gilmore, Hannah and Madabhushi, Anant},
  journal={Computer Methods in Biomechanics and Biomedical Engineering: Imaging \& Visualization},
  pages={1--7},
  year={2016},
  publisher={Taylor \& Francis}
}

@incollection{han2016hep,
  title={HEp-2 cell classification using K-support spatial pooling in deep CNNs},
  author={Han, Xian-Hua and Lei, Jianmei and Chen, Yen-Wei},
  booktitle={Deep Learning and Data Labeling for Medical Applications},
  pages={3--11},
  year={2016},
  publisher={Springer}
}

@article{gao2017hep,
  title={Hep-2 cell image classification with deep convolutional neural networks},
  author={Gao, Zhimin and Wang, Lei and Zhou, Luping and Zhang, Jianjia},
  journal={IEEE journal of biomedical and health informatics},
  volume={21},
  number={2},
  pages={416--428},
  year={2017},
  publisher={IEEE}
}

@inproceedings{chen2016automated,
  title={Automated mitosis detection with deep regression networks},
  author={Chen, Hao and Wang, Xi and Heng, Pheng Ann},
  booktitle={Biomedical Imaging (ISBI), 2016 IEEE 13th International Symposium on},
  pages={1204--1207},
  year={2016},
  organization={IEEE}
}
@article{bauer2016multi,
  title={Multi-organ cancer classification and survival analysis},
  author={Bauer, Stefan and Carion, Nicolas and Sch{\"u}ffler, Peter and Fuchs, Thomas and Wild, Peter and Buhmann, Joachim M},
  journal={arXiv preprint arXiv:1606.00897},
  year={2016}
}

@inproceedings{ciresan2012deep,
  title={Deep neural networks segment neuronal membranes in electron microscopy images},
  author={Ciresan, Dan and Giusti, Alessandro and Gambardella, Luca M and Schmidhuber, J{\"u}rgen},
  booktitle={Advances in neural information processing systems},
  pages={2843--2851},
  year={2012}
}

@article{apou2016detection,
  title={Detection of lobular structures in normal breast tissue},
  author={Apou, Gr{\'e}gory and Schaadt, Nadine S and Naegel, Beno{\^\i}t and Forestier, Germain and Sch{\"o}nmeyer, Ralf and Feuerhake, Friedrich and Wemmert, C{\'e}dric and Grote, Anne},
  journal={Computers in biology and medicine},
  volume={74},
  pages={91--102},
  year={2016},
  publisher={Elsevier}
}

@inproceedings{chen2016combining,
  title={Combining fully convolutional and recurrent neural networks for 3d biomedical image segmentation},
  author={Chen, Jianxu and Yang, Lin and Zhang, Yizhe and Alber, Mark and Chen, Danny Z},
  booktitle={Advances in Neural Information Processing Systems},
  pages={3036--3044},
  year={2016}
}

@inproceedings{cciccek20163d,
  title={3D U-Net: learning dense volumetric segmentation from sparse annotation},
  author={{\c{C}}i{\c{c}}ek, {\"O}zg{\"u}n and Abdulkadir, Ahmed and Lienkamp, Soeren S and Brox, Thomas and Ronneberger, Olaf},
  booktitle={International Conference on Medical Image Computing and Computer-Assisted Intervention},
  pages={424--432},
  year={2016},
  organization={Springer}
}

@incollection{drozdzal2016importance,
  title={The importance of skip connections in biomedical image segmentation},
  author={Drozdzal, Michal and Vorontsov, Eugene and Chartrand, Gabriel and Kadoury, Samuel and Pal, Chris},
  booktitle={Deep Learning and Data Labeling for Medical Applications},
  pages={179--187},
  year={2016},
  publisher={Springer}
}

@inproceedings{li2016gland,
  title={Gland segmentation in colon histology images using hand-crafted features and convolutional neural networks},
  author={Li, Wenqi and Manivannan, Siyamalan and Akbar, Shazia and Zhang, Jianguo and Trucco, Emanuele and McKenna, Stephen J},
  booktitle={Biomedical Imaging (ISBI), 2016 IEEE 13th International Symposium on},
  pages={1405--1408},
  year={2016},
  organization={IEEE}
}

@article{teikari2016deep,
  title={Deep learning convolutional networks for multiphoton microscopy vasculature segmentation},
  author={Teikari, Petteri and Santos, Marc and Poon, Charissa and Hynynen, Kullervo},
  journal={arXiv preprint arXiv:1606.02382},
  year={2016}
}
@article{nalisnik2017interactive,
  title={Interactive phenotyping of large-scale histology imaging data with HistomicsML},
  author={Nalisnik, Michael and Amgad, Mohamed and Lee, Sanghoon and Halani, Sameer H and Vega, Jose Enrique Velazquez and Brat, Daniel J and Gutman, David A and Cooper, Lee AD},
  journal={Scientific Reports},
  volume={7},
  number={1},
  pages={14588},
  year={2017},
  publisher={Nature Publishing Group}
}

@article{brunye2014eye,
  title={Eye movements as an index of pathologist visual expertise: a pilot study},
  author={Brunye, Tad T and Carney, Patricia A and Allison, Kimberly H and Shapiro, Linda G and Weaver, Donald L and Elmore, Joann G},
  journal={PloS one},
  volume={9},
  number={8},
  pages={e103447},
  year={2014},
  publisher={Public Library of Science}
}

@article{raghunath2012mouse,
  title={Mouse cursor movement and eye tracking data as an indicator of pathologists’ attention when viewing digital whole slide images},
  author={Raghunath, Vignesh and Braxton, Melissa O and Gagnon, Stephanie A and Bruny{\'e}, Tad T and Allison, Kimberly H and Reisch, Lisa M and Weaver, Donald L and Elmore, Joann G and Shapiro, Linda G},
  journal={Journal of pathology informatics},
  volume={3},
  year={2012},
  publisher={Medknow Publications}
}

@inproceedings{mercan2014localization,
  title={Localization of diagnostically relevant regions of interest in whole slide images},
  author={Mercan, Ezgi and Aksoy, Selim and Shapiro, Linda G and Weaver, Donald L and Brunye, Tad and Elmore, Joann G},
  booktitle={Pattern Recognition (ICPR), 2014 22nd International Conference on},
  pages={1179--1184},
  year={2014},
  organization={IEEE}
}

@article{doyle2011active,
  title={An active learning based classification strategy for the minority class problem: application to histopathology annotation},
  author={Doyle, Scott and Monaco, James and Feldman, Michael and Tomaszewski, John and Madabhushi, Anant},
  journal={BMC bioinformatics},
  volume={12},
  number={1},
  pages={424},
  year={2011},
  publisher={BioMed Central}
}

@article{padmanabhan2014active,
  title={An active learning approach for rapid characterization of endothelial cells in human tumors},
  author={Padmanabhan, Raghav K and Somasundar, Vinay H and Griffith, Sandra D and Zhu, Jianliang and Samoyedny, Drew and Tan, Kay See and Hu, Jiahao and Liao, Xuejun and Carin, Lawrence and Yoon, Sam S and others},
  journal={PLoS One},
  volume={9},
  number={3},
  pages={e90495},
  year={2014},
  publisher={Public Library of Science}
}

@inproceedings{zhu2014scalable,
  title={Scalable histopathological image analysis via active learning},
  author={Zhu, Yan and Zhang, Shaoting and Liu, Wei and Metaxas, Dimitris N},
  booktitle={International Conference on Medical Image Computing and Computer-Assisted Intervention},
  pages={369--376},
  year={2014},
  organization={Springer}
}

@article{xu2017parallel,
  title={Parallel multiple instance learning for extremely large histopathology image analysis},
  author={Xu, Yan and Li, Yeshu and Shen, Zhengyang and Wu, Ziwei and Gao, Teng and Fan, Yubo and Lai, Maode and Eric, I and Chang, Chao},
  journal={BMC bioinformatics},
  volume={18},
  number={1},
  pages={360},
  year={2017},
  publisher={BioMed Central}
}

@article{jia2017constrained,
  title={Constrained deep weak supervision for histopathology image segmentation},
  author={Jia, Zhipeng and Huang, Xingyi and Eric, I and Chang, Chao and Xu, Yan},
  journal={IEEE transactions on medical imaging},
  volume={36},
  number={11},
  pages={2376--2388},
  year={2017},
  publisher={IEEE}
}

@article{bentaieb2017structured,
  title={A structured latent model for ovarian carcinoma subtyping from histopathology slides},
  author={BenTaieb, A{\"\i}cha and Li-Chang, Hector and Huntsman, David and Hamarneh, Ghassan},
  journal={Medical image analysis},
  volume={39},
  pages={194--205},
  year={2017},
  publisher={Elsevier}
}

@inproceedings{peikari2015clustering,
  title={Clustering analysis for semi-supervised learning improves classification performance of digital pathology},
  author={Peikari, Mohammad and Zubovits, Judit and Clarke, Gina and Martel, Anne L},
  booktitle={International Workshop on Machine Learning in Medical Imaging},
  pages={263--270},
  year={2015},
  organization={Springer}
}

@inproceedings{bayramoglu2016transfer,
  title={Transfer learning for cell nuclei classification in histopathology images},
  author={Bayramoglu, Neslihan and Heikkil{\"a}, Janne},
  booktitle={European Conference on Computer Vision},
  pages={532--539},
  year={2016},
  organization={Springer}
}
@article{han2017breast,
  title={Breast cancer multi-classification from histopathological images with structured deep learning model},
  author={Han, Zhongyi and Wei, Benzheng and Zheng, Yuanjie and Yin, Yilong and Li, Kejian and Li, Shuo},
  journal={Scientific reports},
  volume={7},
  number={1},
  pages={4172},
  year={2017},
  publisher={Nature Publishing Group}
}

@inproceedings{romo2014discriminant,
  title={A discriminant multi-scale histopathology descriptor using dictionary learning},
  author={Romo, David and Garc{\'\i}a-Arteaga, Juan D and Arbel{\'a}ez, Pablo and Romero, Eduardo},
  booktitle={Medical Imaging 2014: Digital Pathology},
  volume={9041},
  pages={90410Q},
  year={2014},
  organization={International Society for Optics and Photonics}
}

@inproceedings{doyle2006boosting,
  title={A boosting cascade for automated detection of prostate cancer from digitized histology},
  author={Doyle, Scott and Madabhushi, Anant and Feldman, Michael and Tomaszeweski, John},
  booktitle={International Conference on Medical Image Computing and Computer-Assisted Intervention},
  pages={504--511},
  year={2006},
  organization={Springer}
}

@article{kather2016multi,
  title={Multi-class texture analysis in colorectal cancer histology},
  author={Kather, Jakob Nikolas and Weis, Cleo-Aron and Bianconi, Francesco and Melchers, Susanne M and Schad, Lothar R and Gaiser, Timo and Marx, Alexander and Z{\"o}llner, Frank Gerrit},
  journal={Scientific reports},
  volume={6},
  pages={27988},
  year={2016},
  publisher={Nature Publishing Group}
}

@article{rexhepaj2013texture,
  title={A texture based pattern recognition approach to distinguish melanoma from non-melanoma cells in histopathological tissue microarray sections},
  author={Rexhepaj, Elton and Agnarsd{\'o}ttir, Margr{\'e}t and Bergman, Julia and Edqvist, Per-Henrik and Bergqvist, Michael and Uhl{\'e}n, Mathias and Gallagher, William M and Lundberg, Emma and Ponten, Fredrik},
  journal={PloS one},
  volume={8},
  number={5},
  pages={e62070},
  year={2013},
  publisher={Public Library of Science}
}

@article{linder2012identification,
  title={Identification of tumor epithelium and stroma in tissue microarrays using texture analysis},
  author={Linder, Nina and Konsti, Juho and Turkki, Riku and Rahtu, Esa and Lundin, Mikael and Nordling, Stig and Haglund, Caj and Ahonen, Timo and Pietik{\"a}inen, Matti and Lundin, Johan},
  journal={Diagnostic pathology},
  volume={7},
  number={1},
  pages={22},
  year={2012},
  publisher={BioMed Central}
}

@inproceedings{wang2017histopathological,
  title={Histopathological image classification with bilinear convolutional neural networks},
  author={Wang, Chaofeng and Shi, Jun and Zhang, Qi and Ying, Shihui},
  booktitle={Engineering in Medicine and Biology Society (EMBC), 2017 39th Annual International Conference of the IEEE},
  pages={4050--4053},
  year={2017},
  organization={IEEE}
}

@article{cho2017neural,
  title={Neural Stain-Style Transfer Learning using GAN for Histopathological Images},
  author={Cho, Hyungjoo and Lim, Sungbin and Choi, Gunho and Min, Hyunseok},
  journal={arXiv preprint arXiv:1710.08543},
  year={2017}
}

@incollection{lafarge2017domain,
  title={Domain-adversarial neural networks to address the appearance variability of histopathology images},
  author={Lafarge, Maxime W and Pluim, Josien PW and Eppenhof, Koen AJ and Moeskops, Pim and Veta, Mitko},
  booktitle={Deep Learning in Medical Image Analysis and Multimodal Learning for Clinical Decision Support},
  pages={83--91},
  year={2017},
  publisher={Springer}
}

@article{kothari2013eliminating,
  title={Eliminating tissue-fold artifacts in histopathological whole-slide images for improved image-based prediction of cancer grade},
  author={Kothari, Sonal and Phan, John H and Wang, May D},
  journal={Journal of pathology informatics},
  volume={4},
  year={2013},
  publisher={Medknow Publications}
}

@inproceedings{sparks2011out,
  title={Out-of-sample extrapolation using semi-supervised manifold learning (ose-ssl): Content-based image retrieval for prostate histology grading},
  author={Sparks, Rachel and Madabhushi, Anant},
  booktitle={Biomedical Imaging: From Nano to Macro, 2011 IEEE International Symposium on},
  pages={734--737},
  year={2011},
  organization={IEEE}
}

@article{sirinukunwattana2016gland,
  title={Gland segmentation in colon histology images},
  author={Sirinukunwattana, Korsuk and Pluim, JPW and Chen, H and Qi, Xiaojuan and Heng, Pheng-Ann},
  year={2016}
}

@article{flood2016deep,
  title={Deep learning with a dag structure for segmentation and classification of prostate cancer},
  author={Flood, Gabrielle},
  journal={Master's Theses in Mathematical Sciences},
  year={2016}
}

@article{gummeson2016prostate,
  title={Prostate Cancer Classification using Convolutional Neural Networks},
  author={Gummeson, Anna},
  journal={Master's Theses in Mathematical Sciences},
  year={2016}
}

@article{xu2017gland,
  title={Gland instance segmentation using deep multichannel neural networks},
  author={Xu, Yan and Li, Yang and Wang, Yipei and Liu, Mingyuan and Fan, Yubo and Lai, Maode and Eric, I and Chang, Chao},
  journal={IEEE Transactions on Biomedical Engineering},
  volume={64},
  number={12},
  pages={2901--2912},
  year={2017},
  publisher={IEEE}
}

@inproceedings{li2016gland,
  title={Gland segmentation in colon histology images using hand-crafted features and convolutional neural networks},
  author={Li, Wenqi and Manivannan, Siyamalan and Akbar, Shazia and Zhang, Jianguo and Trucco, Emanuele and McKenna, Stephen J},
  booktitle={Biomedical Imaging (ISBI), 2016 IEEE 13th International Symposium on},
  pages={1405--1408},
  year={2016},
  organization={IEEE}
}

@inproceedings{sadanandan2016feature,
  title={Feature augmented deep neural networks for segmentation of cells},
  author={Sadanandan, Sajith Kecheril and Ranefall, Petter and W{\"a}hlby, Carolina},
  booktitle={European Conference on Computer Vision},
  pages={231--243},
  year={2016},
  organization={Springer}
}

@inproceedings{del2017convolutional,
  title={Convolutional neural networks for an automatic classification of prostate tissue slides with high-grade Gleason score},
  author={del Toro, Oscar Jim{\'e}nez and Atzori, Manfredo and Ot{\'a}lora, Sebastian and Andersson, Mats and Eur{\'e}n, Kristian and Hedlund, Martin and R{\"o}nnquist, Peter and M{\"u}ller, Henning},
  booktitle={Medical Imaging 2017: Digital Pathology},
  volume={10140},
  pages={101400O},
  year={2017},
  organization={International Society for Optics and Photonics}
}

@article{janowczyk2016deep,
  title={Deep learning for digital pathology image analysis: A comprehensive tutorial with selected use cases},
  author={Janowczyk, Andrew and Madabhushi, Anant},
  journal={Journal of pathology informatics},
  volume={7},
  year={2016},
  publisher={Wolters Kluwer--Medknow Publications}
}

@article{khan2015global,
  title={A global covariance descriptor for nuclear atypia scoring in breast histopathology images},
  author={Khan, Adnan Mujahid and Sirinukunwattana, Korsuk and Rajpoot, Nasir},
  journal={IEEE journal of biomedical and health informatics},
  volume={19},
  number={5},
  pages={1637--1647},
  year={2015},
  publisher={IEEE}
}

@article{bloom1957histological,
  title={Histological grading and prognosis in breast cancer: a study of 1409 cases of which 359 have been followed for 15 years},
  author={Bloom, HJG and Richardson, WW},
  journal={British journal of cancer},
  volume={11},
  number={3},
  pages={359},
  year={1957},
  publisher={Nature Publishing Group}
}

@article{veta2014breast,
  title={Breast cancer histopathology image analysis: A review},
  author={Veta, Mitko and Pluim, Josien PW and Van Diest, Paul J and Viergever, Max A},
  journal={IEEE Transactions on Biomedical Engineering},
  volume={61},
  number={5},
  pages={1400--1411},
  year={2014},
  publisher={IEEE}
}

@article{veta2015assessment,
  title={Assessment of algorithms for mitosis detection in breast cancer histopathology images},
  author={Veta, Mitko and Van Diest, Paul J and Willems, Stefan M and Wang, Haibo and Madabhushi, Anant and Cruz-Roa, Angel and Gonzalez, Fabio and Larsen, Anders BL and Vestergaard, Jacob S and Dahl, Anders B and others},
  journal={Medical image analysis},
  volume={20},
  number={1},
  pages={237--248},
  year={2015},
  publisher={Elsevier}
}

@inproceedings{noel2015detection,
  title={Detection of high-grade atypia nuclei in breast cancer imaging},
  author={No{\"e}l, Henri and Roux, Ludovic and Lu, Shijian and Boudier, Thomas},
  booktitle={Medical Imaging 2015: Digital Pathology},
  volume={9420},
  pages={94200R},
  year={2015},
  organization={International Society for Optics and Photonics}
}

@article{liu2018end,
  title={An End-to-End Deep Learning Histochemical Scoring System for Breast Cancer Tissue Microarray},
  author={Liu, Jingxin and Xu, Bolei and Zheng, Chi and Gong, Yuanhao and Garibaldi, Jon and Soria, Daniele and Green, Andew and Ellis, Ian O and Zou, Wenbin and Qiu, Guoping},
  journal={arXiv preprint arXiv:1801.06288},
  year={2018}
}

@article{veta2016mitosis,
  title={Mitosis counting in breast cancer: Object-level interobserver agreement and comparison to an automatic method},
  author={Veta, Mitko and Van Diest, Paul J and Jiwa, Mehdi and Al-Janabi, Shaimaa and Pluim, Josien PW},
  journal={PloS one},
  volume={11},
  number={8},
  pages={e0161286},
  year={2016},
  publisher={Public Library of Science}
}

@inproceedings{giusti2014comparison,
  title={A comparison of algorithms and humans for mitosis detection},
  author={Giusti, Alessandro and Caccia, Claudio and Cire{\c{s}}ari, Dan C and Schmidhuber, J{\"u}rgen and Gambardella, Luca M},
  booktitle={Biomedical Imaging (ISBI), 2014 IEEE 11th International Symposium on},
  pages={1360--1363},
  year={2014},
  organization={IEEE}
}

@article{veta2015assessment,
  title={Assessment of algorithms for mitosis detection in breast cancer histopathology images},
  author={Veta, Mitko and Van Diest, Paul J and Willems, Stefan M and Wang, Haibo and Madabhushi, Anant and Cruz-Roa, Angel and Gonzalez, Fabio and Larsen, Anders BL and Vestergaard, Jacob S and Dahl, Anders B and others},
  journal={Medical image analysis},
  volume={20},
  number={1},
  pages={237--248},
  year={2015},
  publisher={Elsevier}
}

@article{veta2016mitosis,
  title={Mitosis counting in breast cancer: Object-level interobserver agreement and comparison to an automatic method},
  author={Veta, Mitko and Van Diest, Paul J and Jiwa, Mehdi and Al-Janabi, Shaimaa and Pluim, Josien PW},
  journal={PloS one},
  volume={11},
  number={8},
  pages={e0161286},
  year={2016},
  publisher={Public Library of Science}
}

@inproceedings{giusti2014comparison,
  title={A comparison of algorithms and humans for mitosis detection},
  author={Giusti, Alessandro and Caccia, Claudio and Cire{\c{s}}ari, Dan C and Schmidhuber, J{\"u}rgen and Gambardella, Luca M},
  booktitle={Biomedical Imaging (ISBI), 2014 IEEE 11th International Symposium on},
  pages={1360--1363},
  year={2014},
  organization={IEEE}
}

@inproceedings{chen2016mitosis,
  title={Mitosis Detection in Breast Cancer Histology Images via Deep Cascaded Networks.},
  author={Chen, Hao and Dou, Qi and Wang, Xi and Qin, Jing and Heng, Pheng-Ann and others},
  booktitle={AAAI},
  pages={1160--1166},
  year={2016}
}

@article{khan2015global,
  title={A global covariance descriptor for nuclear atypia scoring in breast histopathology images},
  author={Khan, Adnan Mujahid and Sirinukunwattana, Korsuk and Rajpoot, Nasir},
  journal={IEEE journal of biomedical and health informatics},
  volume={19},
  number={5},
  pages={1637--1647},
  year={2015},
  publisher={IEEE}
}

@article{guibas2017synthetic,
  title={Synthetic Medical Images from Dual Generative Adversarial Networks},
  author={Guibas, John T and Virdi, Tejpal S and Li, Peter S},
  journal={arXiv preprint arXiv:1709.01872},
  year={2017}
}

@article{costa2017end,
  title={End-to-end adversarial retinal image synthesis},
  author={Costa, Pedro and Galdran, Adrian and Meyer, Maria Ines and Niemeijer, Meindert and Abr{\`a}moff, Michael and Mendon{\c{c}}a, Ana Maria and Campilho, Aur{\'e}lio},
  journal={IEEE transactions on medical imaging},
  volume={8},
  year={2017}
}

@inproceedings{osokin2017gans,
  title={GANs for biological image synthesis},
  author={Osokin, Anton and Chessel, Anatole and Salas, Rafael E Carazo and Vaggi, Federico},
  booktitle={Computer Vision (ICCV), 2017 IEEE International Conference on},
  pages={2252--2261},
  year={2017},
  organization={IEEE}
}

@article{mardani2017deep,
  title={Deep generative adversarial networks for compressed sensing automates MRI},
  author={Mardani, Morteza and Gong, Enhao and Cheng, Joseph Y and Vasanawala, Shreyas and Zaharchuk, Greg and Alley, Marcus and Thakur, Neil and Han, Song and Dally, William and Pauly, John M and others},
  journal={arXiv preprint arXiv:1706.00051},
  year={2017}
}

@incollection{moeskops2017adversarial,
  title={Adversarial training and dilated convolutions for brain MRI segmentation},
  author={Moeskops, Pim and Veta, Mitko and Lafarge, Maxime W and Eppenhof, Koen AJ and Pluim, Josien PW},
  booktitle={Deep Learning in Medical Image Analysis and Multimodal Learning for Clinical Decision Support},
  pages={56--64},
  year={2017},
  publisher={Springer}
}

@article{kohl2017adversarial,
  title={Adversarial networks for the detection of aggressive prostate cancer},
  author={Kohl, Simon and Bonekamp, David and Schlemmer, Heinz-Peter and Yaqubi, Kaneschka and Hohenfellner, Markus and Hadaschik, Boris and Radtke, Jan-Philipp and Maier-Hein, Klaus},
  journal={arXiv preprint arXiv:1702.08014},
  year={2017}
}

@inproceedings{zhang2017deep,
  title={Deep adversarial networks for biomedical image segmentation utilizing unannotated images},
  author={Zhang, Yizhe and Yang, Lin and Chen, Jianxu and Fredericksen, Maridel and Hughes, David P and Chen, Danny Z},
  booktitle={International Conference on Medical Image Computing and Computer-Assisted Intervention},
  pages={408--416},
  year={2017},
  organization={Springer}
}

@inproceedings{zhang2017semi,
  title={Semi-supervised assessment of incomplete lv coverage in cardiac mri using generative adversarial nets},
  author={Zhang, Le and Gooya, Ali and Frangi, Alejandro F},
  booktitle={International Workshop on Simulation and Synthesis in Medical Imaging},
  pages={61--68},
  year={2017},
  organization={Springer}
}

@article{wolterink2017generative,
  title={Generative adversarial networks for noise reduction in low-dose CT},
  author={Wolterink, Jelmer M and Leiner, Tim and Viergever, Max A and I{\v{s}}gum, Ivana},
  journal={IEEE transactions on medical imaging},
  volume={36},
  number={12},
  pages={2536--2545},
  year={2017},
  publisher={IEEE}
}

@inproceedings{payer2016regressing,
  title={Regressing heatmaps for multiple landmark localization using CNNs},
  author={Payer, Christian and {\v{S}}tern, Darko and Bischof, Horst and Urschler, Martin},
  booktitle={International Conference on Medical Image Computing and Computer-Assisted Intervention},
  pages={230--238},
  year={2016},
  organization={Springer}
}

@inproceedings{goodfellow2014generative,
  title={Generative adversarial nets},
  author={Goodfellow, Ian and Pouget-Abadie, Jean and Mirza, Mehdi and Xu, Bing and Warde-Farley, David and Ozair, Sherjil and Courville, Aaron and Bengio, Yoshua},
  booktitle={Advances in neural information processing systems},
  pages={2672--2680},
  year={2014}
}

@article{costa2017towards,
  title={Towards adversarial retinal image synthesis},
  author={Costa, Pedro and Galdran, Adrian and Meyer, Maria In{\^e}s and Abr{\`a}moff, Michael David and Niemeijer, Meindert and Mendon{\c{c}}a, Ana Maria and Campilho, Aur{\'e}lio},
  journal={arXiv preprint arXiv:1701.08974},
  year={2017}
}

@incollection{bi2017synthesis,
  title={Synthesis of positron emission tomography (pet) images via multi-channel generative adversarial networks (gans)},
  author={Bi, Lei and Kim, Jinman and Kumar, Ashnil and Feng, Dagan and Fulham, Michael},
  booktitle={Molecular Imaging, Reconstruction and Analysis of Moving Body Organs, and Stroke Imaging and Treatment},
  pages={43--51},
  year={2017},
  publisher={Springer}
}

@inproceedings{bayramoglu2017towards,
  title={Towards Virtual H\&E Staining of Hyperspectral Lung Histology Images Using Conditional Generative Adversarial Networks.},
  author={Bayramoglu, Neslihan and Kaakinen, Mika and Eklund, Lauri and Heikkil{\"a}, Janne},
  booktitle={ICCV Workshops},
  pages={64--71},
  year={2017}
}

@inproceedings{shrivastava2017learning,
  title={Learning from Simulated and Unsupervised Images through Adversarial Training.},
  author={Shrivastava, Ashish and Pfister, Tomas and Tuzel, Oncel and Susskind, Joshua and Wang, Wenda and Webb, Russell},
  booktitle={CVPR},
  volume={2},
  number={4},
  pages={5},
  year={2017}
}

@inproceedings{calimeri2017biomedical,
  title={Biomedical data augmentation using generative adversarial neural networks},
  author={Calimeri, Francesco and Marzullo, Aldo and Stamile, Claudio and Terracina, Giorgio},
  booktitle={International Conference on Artificial Neural Networks},
  pages={626--634},
  year={2017},
  organization={Springer}
}


@article{bajcsy2015survey,
  title={Survey statistics of automated segmentations applied to optical imaging of mammalian cells},
  author={Bajcsy, Peter and Cardone, Antonio and Chalfoun, Joe and Halter, Michael and Juba, Derek and Kociolek, Marcin and Majurski, Michael and Peskin, Adele and Simon, Carl and Simon, Mylene and others},
  journal={BMC bioinformatics},
  volume={16},
  number={1},
  pages={330},
  year={2015},
  publisher={BioMed Central}
}
@article{eefsen2012histopathological,
  title={Histopathological growth pattern, proteolysis and angiogenesis in chemonaive patients resected for multiple colorectal liver metastases},
  author={Eefsen, Rikke L{\o}vendahl and Van den Eynden, Gert G and H{\o}yer-Hansen, Gunilla and Brodt, Pnina and Laerum, Ole Didrik and Vermeulen, Peter B and Christensen, Ib Jarle and Wettergren, Andr{\'e} and Federspiel, Birgitte and Willemoe, Gro L and others},
  journal={Journal of oncology},
  volume={2012},
  year={2012},
  publisher={Hindawi Publishing Corporation}
}
@article{penna2002surgery,
  title={Surgery of liver metastases from colorectal cancer: new promises},
  author={Penna, Christophe and Nordlinger, Bernard},
  journal={British medical bulletin},
  volume={64},
  number={1},
  pages={127--140},
  year={2002},
  publisher={Oxford University Press}
}
@article{goode2013openslide,
  title={OpenSlide: A vendor-neutral software foundation for digital pathology},
  author={Goode, Adam and Gilbert, Benjamin and Harkes, Jan and Jukic, Drazen and Satyanarayanan, Mahadev},
  journal={Journal of pathology informatics},
  volume={4},
  year={2013},
  publisher={Medknow Publications}
}
@article{bankhead2017qupath,
  title={QuPath: Open source software for digital pathology image analysis},
  author={Bankhead, Peter and Loughrey, Maurice B and Fern{\'a}ndez, Jos{\'e} A and Dombrowski, Yvonne and McArt, Darragh G and Dunne, Philip D and McQuaid, Stephen and Gray, Ronan T and Murray, Liam J and Coleman, Helen G and others},
  journal={bioRxiv},
  pages={099796},
  year={2017},
  publisher={Cold Spring Harbor Labs Journals}
}

@article{maree2016collaborative,
  title={Collaborative analysis of multi-gigapixel imaging data using Cytomine},
  author={Mar{\'e}e, Rapha{\"e}l and Rollus, Lo{\"\i}c and St{\'e}vens, Benjamin and Hoyoux, Renaud and Louppe, Gilles and Vandaele, R{\'e}my and Begon, Jean-Michel and Kainz, Philipp and Geurts, Pierre and Wehenkel, Louis},
  journal={Bioinformatics},
  volume={32},
  number={9},
  pages={1395--1401},
  year={2016},
  publisher={Oxford University Press}
}

@article{maree2016cytomine,
  title={Cytomine: An Open-Source Software For Collaborative Analysis Of Whole-Slide Images},
  author={Mar{\'e}e, R and Rollus, L and St{\'e}vens, B and Hoyoux, R and Louppe, G and Vandaele, R and Begon, J-M and Kainz, P and Geurts, P and Wehenkel, L},
  journal={Diagnostic Pathology},
  volume={1},
  number={8},
  year={2016}
}
@article{jones2008cellprofiler,
  title={CellProfiler Analyst: data exploration and analysis software for complex image-based screens},
  author={Jones, Thouis R and Kang, In Han and Wheeler, Douglas B and Lindquist, Robert A and Papallo, Adam and Sabatini, David M and Golland, Polina and Carpenter, Anne E},
  journal={BMC bioinformatics},
  volume={9},
  number={1},
  pages={482},
  year={2008},
  publisher={BioMed Central}
}

@article{dao2016cellprofiler,
  title={CellProfiler Analyst: interactive data exploration, analysis and classification of large biological image sets},
  author={Dao, David and Fraser, Adam N and Hung, Jane and Ljosa, Vebjorn and Singh, Shantanu and Carpenter, Anne E},
  journal={Bioinformatics},
  volume={32},
  number={20},
  pages={3210--3212},
  year={2016},
  publisher={Oxford University Press}
}
@article{goldberg2005open,
  title={The Open Microscopy Environment (OME) Data Model and XML file: open tools for informatics and quantitative analysis in biological imaging},
  author={Goldberg, Ilya G and Allan, Chris and Burel, Jean-Marie and Creager, Doug and Falconi, Andrea and Hochheiser, Harry and Johnston, Josiah and Mellen, Jeff and Sorger, Peter K and Swedlow, Jason R},
  journal={Genome biology},
  volume={6},
  number={5},
  pages={R47},
  year={2005},
  publisher={BioMed Central}
}
@article{schneider2012nih,
  title={NIH Image to ImageJ: 25 years of image analysis},
  author={Schneider, Caroline A and Rasband, Wayne S and Eliceiri, Kevin W},
  journal={Nature methods},
  volume={9},
  number={7},
  pages={671--675},
  year={2012},
  publisher={Nature Research}
}
@article{lamprecht2007cellprofiler,
  title={CellProfiler™: free, versatile software for automated biological image analysis},
  author={Lamprecht, Michael R and Sabatini, David M and Carpenter, Anne E and others},
  journal={Biotechniques},
  volume={42},
  number={1},
  pages={71},
  year={2007},
  publisher={EATON PUBLISHING}
}
@article{bajcsy2015survey,
  title={Survey statistics of automated segmentations applied to optical imaging of mammalian cells},
  author={Bajcsy, Peter and Cardone, Antonio and Chalfoun, Joe and Halter, Michael and Juba, Derek and Kociolek, Marcin and Majurski, Michael and Peskin, Adele and Simon, Carl and Simon, Mylene and others},
  journal={BMC bioinformatics},
  volume={16},
  number={1},
  pages={330},
  year={2015},
  publisher={BioMed Central}
}
@article{wiesmann2015review,
  title={Review of free software tools for image analysis of fluorescence cell micrographs},
  author={Wiesmann, V and Franz, D and Held, C and M{\"u}nzenmayer, C and Palmisano, R and Wittenberg, T},
  journal={Journal of microscopy},
  volume={257},
  number={1},
  pages={39--53},
  year={2015},
  publisher={Wiley Online Library}
}
@inproceedings{xie2016spatial,
  title={Spatial clockwork recurrent neural network for muscle perimysium segmentation},
  author={Xie, Yuanpu and Zhang, Zizhao and Sapkota, Manish and Yang, Lin},
  booktitle={International Conference on Medical Image Computing and Computer-Assisted Intervention},
  pages={185--193},
  year={2016},
  organization={Springer}
}
@inproceedings{wang2016deep,
  title={A deep learning approach for semantic segmentation in histology tissue images},
  author={Wang, Jiazhuo and MacKenzie, John D and Ramachandran, Rageshree and Chen, Danny Z},
  booktitle={International Conference on Medical Image Computing and Computer-Assisted Intervention},
  pages={176--184},
  year={2016},
  organization={Springer}
}
@inproceedings{zheng2015conditional,
  title={Conditional random fields as recurrent neural networks},
  author={Zheng, Shuai and Jayasumana, Sadeep and Romera-Paredes, Bernardino and Vineet, Vibhav and Su, Zhizhong and Du, Dalong and Huang, Chang and Torr, Philip HS},
  booktitle={Proceedings of the IEEE International Conference on Computer Vision},
  pages={1529--1537},
  year={2015}
}
@inproceedings{long2015fully,
  title={Fully convolutional networks for semantic segmentation},
  author={Long, Jonathan and Shelhamer, Evan and Darrell, Trevor},
  booktitle={Proceedings of the IEEE Conference on Computer Vision and Pattern Recognition},
  pages={3431--3440},
  year={2015}
}
@article{chen2016deeplab,
  title={Deeplab: Semantic image segmentation with deep convolutional nets, atrous convolution, and fully connected crfs},
  author={Chen, Liang-Chieh and Papandreou, George and Kokkinos, Iasonas and Murphy, Kevin and Yuille, Alan L},
  journal={arXiv preprint arXiv:1606.00915},
  year={2016}
}
@inproceedings{bentaieb2016multi,
  title={Multi-loss convolutional networks for gland analysis in microscopy},
  author={BenTaieb, A{\"\i}cha and Kawahara, Jeremy and Hamarneh, Ghassan},
  booktitle={Biomedical Imaging (ISBI), 2016 IEEE 13th International Symposium on},
  pages={642--645},
  year={2016},
  organization={IEEE}
}
@inproceedings{bentaieb2016topology,
  title={Topology aware fully convolutional networks for histology gland segmentation},
  author={BenTaieb, A{\"\i}cha and Hamarneh, Ghassan},
  booktitle={International Conference on Medical Image Computing and Computer-Assisted Intervention},
  pages={460--468},
  year={2016},
  organization={Springer}
}
@article{kainz2015semantic,
  title={Semantic segmentation of colon glands with deep convolutional neural networks and total variation segmentation},
  author={Kainz, Philipp and Pfeiffer, Michael and Urschler, Martin},
  journal={arXiv preprint arXiv:1511.06919},
  year={2015}
}
@article{sirinukunwattana2016locality,
  title={Locality sensitive deep learning for detection and classification of nuclei in routine colon cancer histology images},
  author={Sirinukunwattana, Korsuk and Raza, Shan E Ahmed and Tsang, Yee-Wah and Snead, David RJ and Cree, Ian A and Rajpoot, Nasir M},
  journal={IEEE transactions on medical imaging},
  volume={35},
  number={5},
  pages={1196--1206},
  year={2016},
  publisher={IEEE}
}
@inproceedings{yao2016imaging,
  title={Imaging biomarker discovery for lung cancer survival prediction},
  author={Yao, Jiawen and Wang, Sheng and Zhu, Xinliang and Huang, Junzhou},
  booktitle={International Conference on Medical Image Computing and Computer-Assisted Intervention},
  pages={649--657},
  year={2016},
  organization={Springer}
}
@article{albarqouni2016aggnet,
  title={Aggnet: deep learning from crowds for mitosis detection in breast cancer histology images},
  author={Albarqouni, Shadi and Baur, Christoph and Achilles, Felix and Belagiannis, Vasileios and Demirci, Stefanie and Navab, Nassir},
  journal={IEEE transactions on medical imaging},
  volume={35},
  number={5},
  pages={1313--1321},
  year={2016},
  publisher={IEEE}
}
@inproceedings{shkolyar2015automatic,
  title={Automatic detection of cell divisions (mitosis) in live-imaging microscopy images using convolutional neural networks},
  author={Shkolyar, Anat and Gefen, Amit and Benayahu, Dafna and Greenspan, Hayit},
  booktitle={Engineering in Medicine and Biology Society (EMBC), 2015 37th Annual International Conference of the IEEE},
  pages={743--746},
  year={2015},
  organization={IEEE}
}
@article{malon2013classification,
  title={Classification of mitotic figures with convolutional neural networks and seeded blob features},
  author={Malon, Christopher D and Cosatto, Eric},
  journal={Journal of pathology informatics},
  volume={4},
  year={2013},
  publisher={Medknow Publications}
}
@inproceedings{cosatto2008grading,
  title={Grading nuclear pleomorphism on histological micrographs},
  author={Cosatto, Eric and Miller, Matt and Graf, Hans Peter and Meyer, John S},
  booktitle={Pattern Recognition, 2008. ICPR 2008. 19th International Conference on},
  pages={1--4},
  year={2008},
  organization={IEEE}
}

@article{dundar2011computerized,
  title={Computerized classification of intraductal breast lesions using histopathological images},
  author={Dundar, M Murat and Badve, Sunil and Bilgin, Gokhan and Raykar, Vikas and Jain, Rohit and Sertel, Olcay and Gurcan, Metin N},
  journal={IEEE Transactions on Biomedical Engineering},
  volume={58},
  number={7},
  pages={1977--1984},
  year={2011},
  publisher={IEEE}
}
@inproceedings{su2015region,
  title={Region segmentation in histopathological breast cancer images using deep convolutional neural network},
  author={Su, Hai and Liu, Fujun and Xie, Yuanpu and Xing, Fuyong and Meyyappan, Sreenivasan and Yang, Lin},
  booktitle={Biomedical Imaging (ISBI), 2015 IEEE 12th International Symposium on},
  pages={55--58},
  year={2015},
  organization={IEEE}
}
@article{xing2016automatic,
  title={An automatic learning-based framework for robust nucleus segmentation},
  author={Xing, Fuyong and Xie, Yuanpu and Yang, Lin},
  journal={IEEE transactions on medical imaging},
  volume={35},
  number={2},
  pages={550--566},
  year={2016},
  publisher={IEEE}
}
@inproceedings{akram2016cell,
  title={Cell segmentation proposal network for microscopy image analysis},
  author={Akram, Saad Ullah and Kannala, Juho and Eklund, Lauri and Heikkil{\"a}, Janne},
  booktitle={International Workshop on Large-Scale Annotation of Biomedical Data and Expert Label Synthesis},
  pages={21--29},
  year={2016},
  organization={Springer}
}
@article{song2017accurate,
  title={Accurate cervical cell segmentation from overlapping clumps in pap smear images},
  author={Song, Youyi and Tan, Ee-Leng and Jiang, Xudong and Cheng, Jie-Zhi and Ni, Dong and Chen, Siping and Lei, Baiying and Wang, Tianfu},
  journal={IEEE transactions on medical imaging},
  volume={36},
  number={1},
  pages={288--300},
  year={2017},
  publisher={IEEE}
}
@inproceedings{ronneberger2015u,
  title={U-net: Convolutional networks for biomedical image segmentation},
  author={Ronneberger, Olaf and Fischer, Philipp and Brox, Thomas},
  booktitle={International Conference on Medical Image Computing and Computer-Assisted Intervention},
  pages={234--241},
  year={2015},
  organization={Springer}
}
@article{kong2011partitioning,
  title={Partitioning histopathological images: an integrated framework for supervised color-texture segmentation and cell splitting},
  author={Kong, Hui and Gurcan, Metin and Belkacem-Boussaid, Kamel},
  journal={IEEE transactions on medical imaging},
  volume={30},
  number={9},
  pages={1661--1677},
  year={2011},
  publisher={IEEE}
}
@article{veillard2013cell,
  title={Cell nuclei extraction from breast cancer histopathologyimages using colour, texture, scale and shape information},
  author={Veillard, Antoine and Kulikova, Maria S and Racoceanu, Daniel},
  journal={Diagnostic Pathology},
  volume={8},
  number={1},
  pages={S5},
  year={2013},
  publisher={BioMed Central}
}
@inproceedings{kulikova2012nuclei,
  title={Nuclei extraction from histopathological images using a marked point process approach.},
  author={Kulikova, Maria S and Veillard, Antoine and Roux, Ludovic and Racoceanu, Daniel},
  booktitle={Medical Imaging: Image Processing},
  pages={831428},
  year={2012}
}
@article{jung2010unsupervised,
  title={Unsupervised segmentation of overlapped nuclei using Bayesian classification},
  author={Jung, Chanho and Kim, Changick and Chae, Seoung Wan and Oh, Sukjoong},
  journal={IEEE Transactions on Biomedical Engineering},
  volume={57},
  number={12},
  pages={2825--2832},
  year={2010},
  publisher={IEEE}
}
@article{fatakdawala2010expectation,
  title={Expectation--maximization-driven geodesic active contour with overlap resolution (emagacor): Application to lymphocyte segmentation on breast cancer histopathology},
  author={Fatakdawala, Hussain and Xu, Jun and Basavanhally, Ajay and Bhanot, Gyan and Ganesan, Shridar and Feldman, Michael and Tomaszewski, John E and Madabhushi, Anant},
  journal={IEEE Transactions on Biomedical Engineering},
  volume={57},
  number={7},
  pages={1676--1689},
  year={2010},
  publisher={IEEE}
}
@inproceedings{cosatto2008grading,
  title={Grading nuclear pleomorphism on histological micrographs},
  author={Cosatto, Eric and Miller, Matt and Graf, Hans Peter and Meyer, John S},
  booktitle={Pattern Recognition, 2008. ICPR 2008. 19th International Conference on},
  pages={1--4},
  year={2008},
  organization={IEEE}
}
@article{al2010improved,
  title={Improved automatic detection and segmentation of cell nuclei in histopathology images},
  author={Al-Kofahi, Yousef and Lassoued, Wiem and Lee, William and Roysam, Badrinath},
  journal={IEEE Transactions on Biomedical Engineering},
  volume={57},
  number={4},
  pages={841--852},
  year={2010},
  publisher={IEEE}
}
@article{jung2010segmenting,
  title={Segmenting clustered nuclei using H-minima transform-based marker extraction and contour parameterization},
  author={Jung, Chanho and Kim, Changick},
  journal={IEEE transactions on biomedical engineering},
  volume={57},
  number={10},
  pages={2600--2604},
  year={2010},
  publisher={IEEE}
}

@inproceedings{cloppet2008segmentation,
  title={Segmentation of overlapping/aggregating nuclei cells in biological images},
  author={Cloppet, Florence and Boucher, Arnaud},
  booktitle={Pattern Recognition, 2008. ICPR 2008. 19th International Conference on},
  pages={1--4},
  year={2008},
  organization={IEEE}
}
@inproceedings{sirinukunwattana2015spatially,
  title={A spatially constrained deep learning framework for detection of epithelial tumor nuclei in cancer histology images},
  author={Sirinukunwattana, Korsuk and Raza, Shan E Ahmed and Tsang, Yee-Wah and Snead, David and Cree, Ian and Rajpoot, Nasir},
  booktitle={International Workshop on Patch-based Techniques in Medical Imaging},
  pages={154--162},
  year={2015},
  organization={Springer}
}
@article{jacobsdetecting,
  title={Detecting and Classifying Nuclei on a Budget},
  author={Jacobs, Joseph G and Brostow, Gabriel J and Freeman, Alex and Alexander, Daniel C and Panagiotaki, Eleftheria}
}
@inproceedings{akram2016cell,
  title={Cell proposal network for microscopy image analysis},
  author={Akram, Saad Ullah and Kannala, Juho and Eklund, Lauri and Heikkil{\"a}, Janne},
  booktitle={Image Processing (ICIP), 2016 IEEE International Conference on},
  pages={3199--3203},
  year={2016},
  organization={IEEE}
}
@article{xie2016microscopy,
  title={Microscopy cell counting and detection with fully convolutional regression networks},
  author={Xie, Weidi and Noble, J Alison and Zisserman, Andrew},
  journal={Computer Methods in Biomechanics and Biomedical Engineering: Imaging \& Visualization},
  pages={1--10},
  year={2016},
  publisher={Taylor \& Francis}
}
@inproceedings{xu2016detecting,
  title={Detecting 10,000 Cells in one second},
  author={Xu, Zheng and Huang, Junzhou},
  booktitle={International Conference on Medical Image Computing and Computer-Assisted Intervention},
  pages={676--684},
  year={2016},
  organization={Springer}
}
@article{parvin2007iterative,
  title={Iterative voting for inference of structural saliency and characterization of subcellular events},
  author={Parvin, Bahram and Yang, Qing and Han, Ju and Chang, Hang and Rydberg, Bjorn and Barcellos-Hoff, Mary Helen},
  journal={IEEE Transactions on Image Processing},
  volume={16},
  number={3},
  pages={615--623},
  year={2007},
  publisher={IEEE}
}
@article{qi2012robust,
  title={Robust segmentation of overlapping cells in histopathology specimens using parallel seed detection and repulsive level set},
  author={Qi, Xin and Xing, Fuyong and Foran, David J and Yang, Lin},
  journal={IEEE Transactions on Biomedical Engineering},
  volume={59},
  number={3},
  pages={754--765},
  year={2012},
  publisher={IEEE}
}
@article{wahlby2004combining,
  title={Combining intensity, edge and shape information for 2D and 3D segmentation of cell nuclei in tissue sections},
  author={W{\"a}hlby, Carolina and SINTORN, I-M and Erlandsson, Fredrik and Borgefors, Gunilla and Bengtsson, Ewert},
  journal={Journal of microscopy},
  volume={215},
  number={1},
  pages={67--76},
  year={2004},
  publisher={Wiley Online Library}
}
@inproceedings{veta2011marker,
  title={Marker-controlled watershed segmentation of nuclei in H\&E stained breast cancer biopsy images},
  author={Veta, Mitko and Huisman, A and Viergever, Max A and van Diest, Paul J and Pluim, Josien PW},
  booktitle={Biomedical Imaging: From Nano to Macro, 2011 IEEE International Symposium on},
  pages={618--621},
  year={2011},
  organization={IEEE}
}
@article{loy2003fast,
  title={Fast radial symmetry for detecting points of interest},
  author={Loy, Gareth and Zelinsky, Alexander},
  journal={IEEE Transactions on pattern analysis and machine intelligence},
  volume={25},
  number={8},
  pages={959--973},
  year={2003},
  publisher={IEEE}
}
@inproceedings{cosatto2008grading,
  title={Grading nuclear pleomorphism on histological micrographs},
  author={Cosatto, Eric and Miller, Matt and Graf, Hans Peter and Meyer, John S},
  booktitle={Pattern Recognition, 2008. ICPR 2008. 19th International Conference on},
  pages={1--4},
  year={2008},
  organization={IEEE}
}
@article{jung2010segmenting,
  title={Segmenting clustered nuclei using H-minima transform-based marker extraction and contour parameterization},
  author={Jung, Chanho and Kim, Changick},
  journal={IEEE transactions on biomedical engineering},
  volume={57},
  number={10},
  pages={2600--2604},
  year={2010},
  publisher={IEEE}
}
@inproceedings{basavanhally2013based,
  title={EM-based segmentation-driven color standardization of digitized histopathology},
  author={Basavanhally, Ajay and Madabhushi, Anant},
  booktitle={Proc. SPIE},
  volume={8676},
  pages={86760G},
  year={2013},
  organization={Citeseer}
}
@article{kingma2013auto,
  title={Auto-encoding variational bayes},
  author={Kingma, Diederik P and Welling, Max},
  journal={arXiv preprint arXiv:1312.6114},
  year={2013}
}
@article{masci2011stacked,
  title={Stacked convolutional auto-encoders for hierarchical feature extraction}, author={Masci, Jonathan and Meier, Ueli and Cire{\c{s}}an, Dan and Schmidhuber, J{\"u}rgen},
  journal={Artificial Neural Networks and Machine Learning--ICANN 2011},
  pages={52--59},
  year={2011},
  publisher={Springer}
}
@article{maaten2008visualizing,
  title={Visualizing data using t-SNE},
  author={Maaten, Laurens van der and Hinton, Geoffrey},
  journal={Journal of Machine Learning Research},
  volume={9},
  number={Nov},
  pages={2579--2605},
  year={2008}
}
@misc{rolls_2011, 
title={An Introduction to Specimen Preparation}, 
url={http://www.leicabiosystems.com/pathologyleaders/an-introduction-to-specimen-preparation/}, 
journal={Leica Biosystems}, 
author={Rolls, Geoffrey}, 
year={2011}, month={Nov}}

@article{zlobec2009invasive,
  title={Invasive front of colorectal cancer: dynamic interface of pro-/anti-tumor factors},
  author={Zlobec, Inti and Lugli, Alessandro},
  journal={World journal of gastroenterology: WJG},
  volume={15},
  number={47},
  pages={5898},
  year={2009},
  publisher={Baishideng Publishing Group Inc}
}
@article{janowczyk2017stain,
  title={Stain normalization using sparse autoencoders (StaNoSA): Application to digital pathology},
  author={Janowczyk, Andrew and Basavanhally, Ajay and Madabhushi, Anant},
  journal={Computerized Medical Imaging and Graphics},
  volume={57},
  pages={50--61},
  year={2017},
  publisher={Elsevier}
}
@article{ruifrok2001quantification,
  title={Quantification of histochemical staining by color deconvolution},
  author={Ruifrok, Arnout C and Johnston, Dennis A and others},
  journal={Analytical and quantitative cytology and histology},
  volume={23},
  number={4},
  pages={291--299},
  year={2001},
  publisher={St. Louis, MO: Science Printers and Publishers, 1985-}
}

@article{li2015complete,
  title={A complete color normalization approach to histopathology images using color cues computed from saturation-weighted statistics},
  author={Li, Xingyu and Plataniotis, Konstantinos N},
  journal={IEEE Transactions on Biomedical Engineering},
  volume={62},
  number={7},
  pages={1862--1873},
  year={2015},
  publisher={IEEE}
}

@article{irshad2014methods,
  title={Methods for nuclei detection, segmentation, and classification in digital histopathology: a review—current status and future potential},
  author={Irshad, Humayun and Veillard, Antoine and Roux, Ludovic and Racoceanu, Daniel},
  journal={IEEE reviews in biomedical engineering},
  volume={7},
  pages={97--114},
  year={2014},
  publisher={IEEE}
}
@article{bartels1988machine,
  title={Machine learning in quantitative histopathology.},
  author={Bartels, PH and Weber, JE and Duckstein, L},
  journal={Analytical and quantitative cytology and histology},
  volume={10},
  number={4},
  pages={299--306},
  year={1988}
}

@inproceedings{zeiler2014visualizing,
  title={Visualizing and understanding convolutional networks},
  author={Zeiler, Matthew D and Fergus, Rob},
  booktitle={European conference on computer vision},
  pages={818--833},
  year={2014},
  organization={Springer}
}
@inproceedings{krizhevsky2012imagenet,
  title={Imagenet classification with deep convolutional neural networks},
  author={Krizhevsky, Alex and Sutskever, Ilya and Hinton, Geoffrey E},
  booktitle={Advances in neural information processing systems},
  pages={1097--1105},
  year={2012}
}
@article{zhang2013histology,
  title={Histology image retrieval in optimized multifeature spaces},
  author={Zhang, Qianni and Izquierdo, Ebroul},
  journal={IEEE journal of biomedical and health informatics},
  volume={17},
  number={1},
  pages={240--249},
  year={2013},
  publisher={IEEE}
}
@article{simonyan2014very,
  title={Very deep convolutional networks for large-scale image recognition},
  author={Simonyan, Karen and Zisserman, Andrew},
  journal={arXiv preprint arXiv:1409.1556},
  year={2014}
}
@article{ismaili2011treatment,
  title={Treatment of colorectal liver metastases},
  author={Ismaili, Nabil},
  journal={World Journal of Surgical Oncology},
  volume={9},
  number={1},
  pages={154},
  year={2011},
  publisher={BioMed Central}
}

@inproceedings{mete2009statistical,
  title={Statistical comparison of color model-classifier pairs in hematoxylin and eosin stained histological images},
  author={Mete, Mutlu and Topaloglu, Umit},
  booktitle={Computational Intelligence in Bioinformatics and Computational Biology, 2009. CIBCB'09. IEEE Symposium on},
  pages={284--291},
  year={2009},
  organization={IEEE}
}
@article{litjens_deep_2016,
	title = {Deep learning as a tool for increased accuracy and efficiency of histopathological diagnosis},
	volume = {6},
	issn = {2045-2322},
	url = {http://www.nature.com/articles/srep26286},
	doi = {10.1038/srep26286},
	pages = {26286},
	journaltitle = {Scientific Reports},
	author = {Litjens, Geert and Sánchez, Clara I. and Timofeeva, Nadya and Hermsen, Meyke and Nagtegaal, Iris and Kovacs, Iringo and Hulsbergen - van de Kaa, Christina and Bult, Peter and van Ginneken, Bram and van der Laak, Jeroen},
	urldate = {2016-12-09},
	date = {2016-05-23},
}
@inproceedings{doyle2008automated,
  title={Automated grading of breast cancer histopathology using spectral clustering with textural and architectural image features},
  author={Doyle, Scott and Agner, Shannon and Madabhushi, Anant and Feldman, Michael and Tomaszewski, John},
  booktitle={Biomedical Imaging: From Nano to Macro, 2008. ISBI 2008. 5th IEEE International Symposium on},
  pages={496--499},
  year={2008},
  organization={IEEE}
}
@inproceedings{cruz2014automatic,
  title={Automatic detection of invasive ductal carcinoma in whole slide images with convolutional neural networks},
  author={Cruz-Roa, Angel and Basavanhally, Ajay and Gonz{\'a}lez, Fabio and Gilmore, Hannah and Feldman, Michael and Ganesan, Shridar and Shih, Natalie and Tomaszewski, John and Madabhushi, Anant},
  booktitle={SPIE medical imaging},
  pages={904103--904103},
  year={2014},
  organization={International Society for Optics and Photonics}
}
@article{liu2017detecting,
  title={Detecting Cancer Metastases on Gigapixel Pathology Images},
  author={Liu, Yun and Gadepalli, Krishna and Norouzi, Mohammad and Dahl, George E and Kohlberger, Timo and Boyko, Aleksey and Venugopalan, Subhashini and Timofeev, Aleksei and Nelson, Philip Q and Corrado, Greg S and others},
  journal={arXiv preprint arXiv:1703.02442},
  year={2017}
}
@inproceedings{hou2016patch,
  title={Patch-based convolutional neural network for whole slide tissue image classification},
  author={Hou, Le and Samaras, Dimitris and Kurc, Tahsin M and Gao, Yi and Davis, James E and Saltz, Joel H},
  booktitle={Proceedings of the IEEE Conference on Computer Vision and Pattern Recognition},
  pages={2424--2433},
  year={2016}
}
@article{sirinukunwattana2017gland,
  title={Gland segmentation in colon histology images: The glas challenge contest},
  author={Sirinukunwattana, Korsuk and Pluim, Josien PW and Chen, Hao and Qi, Xiaojuan and Heng, Pheng-Ann and Guo, Yun Bo and Wang, Li Yang and Matuszewski, Bogdan J and Bruni, Elia and Sanchez, Urko and others},
  journal={Medical image analysis},
  volume={35},
  pages={489--502},
  year={2017},
  publisher={Elsevier}
}
@article{lin2007projected,
  title={Projected gradient methods for nonnegative matrix factorization},
  author={Lin, Chih-Jen},
  journal={Neural computation},
  volume={19},
  number={10},
  pages={2756--2779},
  year={2007},
  publisher={MIT Press}
}

@article{marquez2014morphological,
  title={A morphological approach to curvature-based evolution of curves and surfaces},
  author={Marquez-Neila, Pablo and Baumela, Luis and Alvarez, Luis},
  journal={IEEE Transactions on Pattern Analysis and Machine Intelligence},
  volume={36},
  number={1},
  pages={2--17},
  year={2014},
  publisher={IEEE}
}
@inproceedings{xu2016gland,
  title={Gland instance segmentation by deep multichannel side supervision},
  author={Xu, Yan and Li, Yang and Liu, Mingyuan and Wang, Yipei and Lai, Maode and Eric, I and Chang, Chao},
  booktitle={International Conference on Medical Image Computing and Computer-Assisted Intervention},
  pages={496--504},
  year={2016},
  organization={Springer}
}

@inproceedings{chen2016dcan,
  title={Dcan: Deep contour-aware networks for accurate gland segmentation},
  author={Chen, Hao and Qi, Xiaojuan and Yu, Lequan and Heng, Pheng-Ann},
  booktitle={Proceedings of the IEEE conference on Computer Vision and Pattern Recognition},
  pages={2487--2496},
  year={2016}
}
@article{wang2016deep,
  title={Deep learning for identifying metastatic breast cancer},
  author={Wang, Dayong and Khosla, Aditya and Gargeya, Rishab and Irshad, Humayun and Beck, Andrew H},
  journal={arXiv preprint arXiv:1606.05718},
  year={2016}
}
@article{roux2013mitosis,
  title={Mitosis detection in breast cancer histological images An ICPR 2012 contest},
  author={Roux, Ludovic and Racoceanu, Daniel and Lom{\'e}nie, Nicolas and Kulikova, Maria and Irshad, Humayun and Klossa, Jacques and Capron, Fr{\'e}d{\'e}rique and Genestie, Catherine and Le Naour, Gilles and Gurcan, Metin N and others},
  journal={Journal of pathology informatics},
  volume={4},
  number={1},
  pages={8},
  year={2013},
  publisher={Medknow Publications}
}
@inproceedings{macenko2009method,
  title={A Method for Normalizing Histology Slides for Quantitative Analysis.},
  author={Macenko, Marc and Niethammer, Marc and Marron, JS and Borland, David and Woosley, John T and Guan, Xiaojun and Schmitt, Charles and Thomas, Nancy E},
  booktitle={ISBI},
  volume={9},
  pages={1107--1110},
  year={2009}
}
@article{madabhushi2009digital,
  title={Digital pathology image analysis: opportunities and challenges},
  author={Madabhushi, Anant},
  year={2009},
  publisher={Future Medicine Ltd.}
}

@book{gonzalez2009digital,
  title={Digital image processing},
  author={Gonzalez, Rafael C},
  year={2009},
  publisher={Pearson Education India}
}

@book{weickert1998anisotropic,
  title={Anisotropic diffusion in image processing},
  author={Weickert, Joachim},
  volume={1},
  year={1998},
  publisher={Teubner Stuttgart}
}

@book{nait2013compression,
  title={Compression of biomedical images and signals},
  author={Na{\"\i}t-Ali, Amine and Cavaro-M{\'e}nard, Christine},
  year={2013},
  publisher={John Wiley \& Sons}
}


@article{mahmoud2011optimizing,
  title={Optimizing automated characterization of liver fibrosis histological images by investigating color spaces at different resolutions},
  author={Mahmoud-Ghoneim, Doaa},
  journal={Theor Biol Med Model},
  volume={8},
  pages={25},
  year={2011}
}

@article{difranco2011ensemble,
  title={Ensemble based system for whole-slide prostate cancer probability mapping using color texture features},
  author={DiFranco, Matthew D and O’Hurley, Gillian and Kay, Elaine W and Watson, R William G and Cunningham, Padraig},
  journal={Computerized medical imaging and graphics},
  volume={35},
  number={7},
  pages={629--645},
  year={2011},
  publisher={Elsevier}
}

@inproceedings{sparks2011content,
  title={Content-based image retrieval utilizing Explicit Shape Descriptors: applications to breast MRI and prostate histopathology},
  author={Sparks, Rachel and Madabhushi, Anant},
  booktitle={SPIE Medical Imaging},
  pages={79621I--79621I},
  year={2011},
  organization={International Society for Optics and Photonics}
}

@article{nguyen2012prostate,
  title={Prostate cancer grading: Gland segmentation and structural features},
  author={Nguyen, Kien and Sabata, Bikash and Jain, Anil K},
  journal={Pattern Recognition Letters},
  volume={33},
  number={7},
  pages={951--961},
  year={2012},
  publisher={Elsevier}
}


@article{haralick1973textural,
  title={Textural features for image classification},
  author={Haralick, Robert M and Shanmugam, Karthikeyan and Dinstein, Its' Hak},
  journal={Systems, Man and Cybernetics, IEEE Transactions on},
  number={6},
  pages={610--621},
  year={1973},
  publisher={IEEE}
}

@incollection{caicedo2009histopathology,
  title={Histopathology image classification using bag of features and kernel functions},
  author={Caicedo, Juan C and Cruz, Angel and Gonzalez, Fabio A},
  booktitle={Artificial intelligence in medicine},
  pages={126--135},
  year={2009},
  publisher={Springer}
}
@article{cruz2011visual,
  title={Visual pattern mining in histology image collections using bag of features},
  author={Cruz-Roa, Angel and Caicedo, Juan C and Gonz{\'a}lez, Fabio A},
  journal={Artificial intelligence in medicine},
  volume={52},
  number={2},
  pages={91--106},
  year={2011},
  publisher={Elsevier}
}

@article{xing2016automatic,
  title={An automatic learning-based framework for robust nucleus segmentation},
  author={Xing, Fuyong and Xie, Yuanpu and Yang, Lin},
  journal={IEEE transactions on medical imaging},
  volume={35},
  number={2},
  pages={550--566},
  year={2016},
  publisher={IEEE}
}
@article{xu2016stacked,
  title={Stacked sparse autoencoder (SSAE) for nuclei detection on breast cancer histopathology images},
  author={Xu, Jun and Xiang, Lei and Liu, Qingshan and Gilmore, Hannah and Wu, Jianzhong and Tang, Jinghai and Madabhushi, Anant},
  journal={IEEE transactions on medical imaging},
  volume={35},
  number={1},
  pages={119--130},
  year={2016},
  publisher={IEEE}
}
@inproceedings{chang2013classification,
  title={Classification of tumor histology via morphometric context},
  author={Chang, Hang and Borowsky, Alexander and Spellman, Paul and Parvin, Bahram},
  booktitle={Proceedings of the IEEE Conference on Computer Vision and Pattern Recognition},
  pages={2203--2210},
  year={2013}
}
@article{maaten2008visualizing,
  title={Visualizing data using t-SNE},
  author={Maaten, Laurens van der and Hinton, Geoffrey},
  journal={Journal of Machine Learning Research},
  volume={9},
  number={Nov},
  pages={2579--2605},
  year={2008}
}
@article{monaco2010high,
  title={High-throughput detection of prostate cancer in histological sections using probabilistic pairwise Markov models},
  author={Monaco, James P and Tomaszewski, John E and Feldman, Michael D and Hagemann, Ian and Moradi, Mehdi and Mousavi, Parvin and Boag, Alexander and Davidson, Chris and Abolmaesumi, Purang and Madabhushi, Anant},
  journal={Medical image analysis},
  volume={14},
  number={4},
  pages={617--629},
  year={2010},
  publisher={Elsevier}
}
@article{lecun2015deep,
  title={Deep learning},
  author={LeCun, Yann and Bengio, Yoshua and Hinton, Geoffrey},
  journal={Nature},
  volume={521},
  number={7553},
  pages={436--444},
  year={2015},
  publisher={Nature Research}
}

@Article{Irshad2014,
  author    = {Irshad, Humayun and Veillard, Antoine and Roux, Ludovic and Racoceanu, Daniel},
  title     = {Methods for nuclei detection, segmentation, and classification in digital histopathology: a review—current status and future potential},
  journal   = {IEEE reviews in biomedical engineering},
  year      = {2014},
  volume    = {7},
  pages     = {97--114},
  publisher = {IEEE},
}
@article{garcia2017review,
  title={A Review on Deep Learning Techniques Applied to Semantic Segmentation},
  author={Garcia-Garcia, Alberto and Orts-Escolano, Sergio and Oprea, Sergiu and Villena-Martinez, Victor and Garcia-Rodriguez, Jose},
  journal={arXiv preprint arXiv:1704.06857},
  year={2017}
}
@article{misiakos2011current,
  title={Current treatment for colorectal liver metastases},
  author={Misiakos, Evangelos P and Karidis, Nikolaos P and Kouraklis, Gregory},
  journal={World journal of gastroenterology: WJG},
  volume={17},
  number={36},
  pages={4067},
  year={2011},
  publisher={Baishideng Publishing Group Inc}
}
@article{chambolle2004algorithm,
  title={An algorithm for total variation minimization and applications},
  author={Chambolle, Antonin},
  journal={Journal of Mathematical imaging and vision},
  volume={20},
  number={1},
  pages={89--97},
  year={2004},
  publisher={Springer}
}
@inproceedings{li2015superpixel,
  title={Superpixel segmentation using linear spectral clustering},
  author={Li, Zhengqin and Chen, Jiansheng},
  booktitle={Proceedings of the IEEE Conference on Computer Vision and Pattern Recognition},
  pages={1356--1363},
  year={2015}
}
@article{achanta2012slic,
  title={SLIC superpixels compared to state-of-the-art superpixel methods},
  author={Achanta, Radhakrishna and Shaji, Appu and Smith, Kevin and Lucchi, Aurelien and Fua, Pascal and S{\"u}sstrunk, Sabine},
  journal={IEEE transactions on pattern analysis and machine intelligence},
  volume={34},
  number={11},
  pages={2274--2282},
  year={2012},
  publisher={IEEE}
}
@article{jass2003apc,
  title={APC mutation and tumour budding in colorectal cancer},
  author={Jass, JR and Barker, M and Fraser, L and Walsh, MD and Whitehall, VLJ and Gabrielli, B and Young, J and Leggett, BA},
  journal={Journal of clinical pathology},
  volume={56},
  number={1},
  pages={69--73},
  year={2003},
  publisher={BMJ Publishing Group Ltd and Association of Clinical Pathologists}
}

@article{zlobec2009invasive,
  title={Invasive front of colorectal cancer: dynamic interface of pro-/anti-tumor factors},
  author={Zlobec, Inti and Lugli, Alessandro},
  journal={World journal of gastroenterology: WJG},
  volume={15},
  number={47},
  pages={5898},
  year={2009},
  publisher={WJG Press}
}

@article{fuchs2011computational,
  title={Computational pathology: Challenges and promises for tissue analysis},
  author={Fuchs, Thomas J and Buhmann, Joachim M},
  journal={Computerized Medical Imaging and Graphics},
  volume={35},
  number={7},
  pages={515--530},
  year={2011},
  publisher={Elsevier}
}
@book{bankman2008handbook,
  title={Handbook of medical image processing and analysis},
  author={Bankman, Isaac},
  year={2008},
  publisher={academic press}
}
@book{greenberg1984computer,
  title={Computer-assisted image analysis cytology},
  author={Greenberg, S Donald},
  year={1984},
  publisher={Karger, S Publishers}
}
@incollection{hewitson2010tissue,
  title={Tissue preparation for histochemistry: fixation, embedding, and antigen retrieval for light microscopy},
  author={Hewitson, Tim D and Wigg, Belinda and Becker, Gavin J},
  booktitle={Histology Protocols},
  pages={3--18},
  year={2010},
  publisher={Springer}
}
@phdthesis{cabrera2010semantic,
  title={Semantic Information Extraction from Microscopy Medical Images},
  author={Cabrera, Gloria Mercedes D{\'\i}az},
  year={2010},
  school={National University of Colombia}
}

@article{arevalo2014histopathology,
  title={HISTOPATHOLOGY IMAGE REPRESENTATION FOR AUTOMATIC ANALYSIS: A STATE-OF-THE-ART REVIEW},
  author={Arevalo, John and Cruz-Roa, Angel and others},
  journal={Revista Med},
  volume={22},
  number={2},
  pages={79--91},
  year={2014},
  publisher={Universidad Militar Nueva Granada}
}
@article{he2012histology,
  title={Histology image analysis for carcinoma detection and grading},
  author={He, Lei and Long, L Rodney and Antani, Sameer and Thoma, George R},
  journal={Computer methods and programs in biomedicine},
  volume={107},
  number={3},
  pages={538--556},
  year={2012},
  publisher={Elsevier}
}
@article{hipp2011automated,
  title={Automated area calculation of histopathologic features using SIVQ},
  author={Hipp, Jason and Cheng, Jerome and Daignault, Stephanie and Sica, Jefferey and Dugan, Michael C and Lucas, David and Yagi, Yukako and Hewitt, Stephen and Balis, Ulysses J},
  journal={Analytical Cellular Pathology},
  volume={34},
  number={5},
  pages={265--275},
  year={2011},
  publisher={Hindawi Publishing Corporation}
}
@article{khan2014nonlinear,
  title={A nonlinear mapping approach to stain normalization in digital histopathology images using image-specific color deconvolution},
  author={Khan, Adnan M and Rajpoot, Nasir and Treanor, Darren and Magee, Derek},
  journal={Biomedical Engineering, IEEE Transactions on},
  volume={61},
  number={6},
  pages={1729--1738},
  year={2014},
  publisher={IEEE}
}

@article{petushi2006large,
  title={Large-scale computations on histology images reveal grade-differentiating parameters for breast cancer},
  author={Petushi, Sokol and Garcia, Fernando U and Haber, Marian M and Katsinis, Constantine and Tozeren, Aydin},
  journal={BMC Medical Imaging},
  volume={6},
  number={1},
  pages={14},
  year={2006},
  publisher={BioMed Central Ltd}
}

@inproceedings{naik2007gland,
  title={Gland segmentation and computerized gleason grading of prostate histology by integrating low-, high-level and domain specific information},
  author={Naik, Shivang and Doyle, Scott and Feldman, Michael and Tomaszewski, John and Madabhushi, Anant},
  booktitle={MIAAB workshop},
  pages={1--8},
  year={2007}
}
@inproceedings{doyle2007automated,
  title={Automated grading of prostate cancer using architectural and textural image features},
  author={Doyle, Scott and Hwang, Mark and Shah, Kinsuk and Madabhushi, Anant and Feldman, Michael and Tomas, John},
  booktitle={Biomedical Imaging: From Nano to Macro, 2007. ISBI 2007. 4th IEEE International Symposium on},
  pages={1284--1287},
  year={2007},
  organization={IEEE}
}
@incollection{cruz2013deep,
  title={A deep learning architecture for image representation, visual interpretability and automated basal-cell carcinoma cancer detection},
  author={Cruz-Roa, Angel Alfonso and Ovalle, John Edison Arevalo and Madabhushi, Anant and Osorio, Fabio Augusto Gonz{\'a}lez},
  booktitle={Medical Image Computing and Computer-Assisted Intervention--MICCAI 2013},
  pages={403--410},
  year={2013},
  publisher={Springer}
}


@incollection{cirecsan2013mitosis,
  title={Mitosis detection in breast cancer histology images with deep neural networks},
  author={Cire{\c{s}}an, Dan C and Giusti, Alessandro and Gambardella, Luca M and Schmidhuber, J{\"u}rgen},
  booktitle={Medical Image Computing and Computer-Assisted Intervention--MICCAI 2013},
  pages={411--418},
  year={2013},
  publisher={Springer}
}


@article{xu2014weakly,
  title={Weakly supervised histopathology cancer image segmentation and classification},
  author={Xu, Yan and Zhu, Jun-Yan and Eric, I and Chang, Chao and Lai, Maode and Tu, Zhuowen},
  journal={Medical image analysis},
  volume={18},
  number={3},
  pages={591--604},
  year={2014},
  publisher={Elsevier}
}

@article{seike2005proteomic,
  title={Proteomic signatures for histological types of lung cancer},
  author={Seike, Masahiro and Kondo, Tadashi and Fujii, Kazuyasu and Okano, Tetsuya and Yamada, Tesshi and Matsuno, Yoshihiro and Gemma, Akihiko and Kudoh, Shoji and Hirohashi, Setsuo},
  journal={Proteomics},
  volume={5},
  number={11},
  pages={2939--2948},
  year={2005},
  publisher={Wiley Online Library}
}

@article{tzeng2013colorectal,
  title={Colorectal liver metastases},
  author={Tzeng, Ching-Wei D and Aloia, Thomas A},
  journal={Journal of Gastrointestinal Surgery},
  volume={17},
  number={1},
  pages={195--202},
  year={2013},
  publisher={Springer}
}

@article{brouquet2011high,
  title={High survival rate after two-stage resection of advanced colorectal liver metastases: response-based selection and complete resection define outcome},
  author={Brouquet, Antoine and Abdalla, Eddie K and Kopetz, Scott and Garrett, Christopher R and Overman, Michael J and Eng, Cathy and Andreou, Andreas and Loyer, Evelyne M and Madoff, David C and Curley, Steven A and others},
  journal={Journal of Clinical Oncology},
  volume={29},
  number={8},
  pages={1083--1090},
  year={2011},
  publisher={American Society of Clinical Oncology}
}

@Comment{jabref-meta: databaseType:bibtex;}


@inproceedings{arevalo2013hybrid,
  title={Hybrid image representation learning model with invariant features for basal cell carcinoma detection},
  author={Arevalo, John and Cruz-Roa, Angel and Gonz{\'a}lez, Fabio A},
  booktitle={IX international seminar on medical information processing and analysis},
  volume={8922},
  pages={89220M},
  year={2013},
  organization={International Society for Optics and Photonics}
}

@inproceedings{nayak2013classification,
  title={Classification of tumor histopathology via sparse feature learning},
  author={Nayak, Nandita and Chang, Hang and Borowsky, Alexander and Spellman, Paul and Parvin, Bahram},
  booktitle={Biomedical Imaging (ISBI), 2013 IEEE 10th International Symposium on},
  pages={410--413},
  year={2013},
  organization={IEEE}
}

@inproceedings{xu2014deep,
  title={Deep learning of feature representation with multiple instance learning for medical image analysis},
  author={Xu, Yan and Mo, Tao and Feng, Qiwei and Zhong, Peilin and Lai, Maode and Eric, I and Chang, Chao},
  booktitle={Acoustics, Speech and Signal Processing (ICASSP), 2014 IEEE International Conference on},
  pages={1626--1630},
  year={2014},
  organization={IEEE}
}

@article{hou2015efficient,
  title={Efficient multiple instance convolutional neural networks for gigapixel resolution image classification},
  author={Hou, Le and Samaras, Dimitris and Kurc, Tahsin M and Gao, Yi and Davis, James E and Saltz, Joel H},
  journal={arXiv preprint},
  year={2015}
}

@inproceedings{vanegas2014unsupervised,
  title={Unsupervised feature learning for content-based histopathology image retrieval},
  author={Vanegas, Jorge A and Arevalo, John and Gonzalez, Fabio A},
  booktitle={Content-Based Multimedia Indexing (CBMI), 2014 12th International Workshop on},
  pages={1--6},
  year={2014},
  organization={IEEE}
}

@article{arevalo2015unsupervised,
  title={An unsupervised feature learning framework for basal cell carcinoma image analysis},
  author={Arevalo, John and Cruz-Roa, Angel and Arias, Viviana and Romero, Eduardo and Gonz{\'a}lez, Fabio A},
  journal={Artificial intelligence in medicine},
  volume={64},
  number={2},
  pages={131--145},
  year={2015},
  publisher={Elsevier}
}

@article{chang2015stacked,
  title={Stacked predictive sparse decomposition for classification of histology sections},
  author={Chang, Hang and Zhou, Yin and Borowsky, Alexander and Barner, Kenneth and Spellman, Paul and Parvin, Bahram},
  journal={International journal of computer vision},
  volume={113},
  number={1},
  pages={3--18},
  year={2015},
  publisher={Springer}
}

@inproceedings{noel2015detection,
  title={Detection of high-grade atypia nuclei in breast cancer imaging},
  author={No{\"e}l, Henri and Roux, Ludovic and Lu, Shijian and Boudier, Thomas},
  booktitle={Medical Imaging 2015: Digital Pathology},
  volume={9420},
  pages={94200R},
  year={2015},
  organization={International Society for Optics and Photonics}
}

@article{janowczyk2016deep,
  title={Deep learning for digital pathology image analysis: A comprehensive tutorial with selected use cases},
  author={Janowczyk, Andrew and Madabhushi, Anant},
  journal={Journal of pathology informatics},
  volume={7},
  year={2016},
  publisher={Wolters Kluwer--Medknow Publications}
}

@inproceedings{cruz2015comparative,
  title={A comparative evaluation of supervised and unsupervised representation learning approaches for anaplastic medulloblastoma differentiation},
  author={Cruz-Roa, Angel and Arevalo, John and Basavanhally, Ajay and Madabhushi, Anant and Gonz{\'a}lez, Fabio},
  booktitle={10th International Symposium on Medical Information Processing and Analysis},
  volume={9287},
  pages={92870G},
  year={2015},
  organization={International Society for Optics and Photonics}
}

@inproceedings{otalora2015combining,
  title={Combining unsupervised feature learning and riesz wavelets for histopathology image representation: Application to identifying anaplastic medulloblastoma},
  author={Ot{\'a}lora, Sebastian and Cruz-Roa, Angel and Arevalo, John and Atzori, Manfredo and Madabhushi, Anant and Judkins, Alexander R and Gonz{\'a}lez, Fabio and M{\"u}ller, Henning and Depeursinge, Adrien},
  booktitle={International Conference on Medical Image Computing and Computer-Assisted Intervention},
  pages={581--588},
  year={2015},
  organization={Springer}
}

@article{chen2016deep,
  title={Deep learning in label-free cell classification},
  author={Chen, Claire Lifan and Mahjoubfar, Ata and Tai, Li-Chia and Blaby, Ian K and Huang, Allen and Niazi, Kayvan Reza and Jalali, Bahram},
  journal={Scientific reports},
  volume={6},
  pages={21471},
  year={2016},
  publisher={Nature Publishing Group}
}

@inproceedings{han2016phenotypic,
  title={Phenotypic characterization of breast invasive carcinoma via transferable tissue morphometric patterns learned from glioblastoma multiforme},
  author={Han, Ju and Fontenay, Gerald V and Wang, Yunfu and Mao, Jian-Hua and Chang, Hang},
  booktitle={Biomedical Imaging (ISBI), 2016 IEEE 13th International Symposium on},
  pages={1025--1028},
  year={2016},
  organization={IEEE}
}

@article{romo2016automated,
  title={Automated tubule nuclei quantification and correlation with oncotype DX risk categories in ER+ breast cancer whole slide images},
  author={Romo-Bucheli, David and Janowczyk, Andrew and Gilmore, Hannah and Romero, Eduardo and Madabhushi, Anant},
  journal={Scientific reports},
  volume={6},
  pages={32706},
  year={2016},
  publisher={Nature Publishing Group}
}

@article{ghaznavi2013digital,
  title={Digital imaging in pathology: whole-slide imaging and beyond},
  author={Ghaznavi, Farzad and Evans, Andrew and Madabhushi, Anant and Feldman, Michael},
  journal={Annual Review of Pathology: Mechanisms of Disease},
  volume={8},
  pages={331--359},
  year={2013},
  publisher={Annual Reviews}
}

@inproceedings{jia2014caffe,
  title={Caffe: Convolutional architecture for fast feature embedding},
  author={Jia, Yangqing and Shelhamer, Evan and Donahue, Jeff and Karayev, Sergey and Long, Jonathan and Girshick, Ross and Guadarrama, Sergio and Darrell, Trevor},
  booktitle={Proceedings of the 22nd ACM international conference on Multimedia},
  pages={675--678},
  year={2014},
  organization={ACM}
}


@article{li2013review,
  title={Review of spectral imaging technology in biomedical engineering: achievements and challenges},
  author={Li, Qingli and He, Xiaofu and Wang, Yiting and Liu, Hongying and Xu, Dongrong and Guo, Fangmin},
  journal={Journal of biomedical optics},
  volume={18},
  number={10},
  pages={100901},
  year={2013},
  publisher={International Society for Optics and Photonics}
}

@inproceedings{irshad2014spectral,
  title={Spectral band selection for mitosis detection in histopathology},
  author={Irshad, Humayun and Gouaillard, Alexandre and Roux, Ludovic and Racoceanu, Daniel},
  booktitle={Biomedical Imaging (ISBI), 2014 IEEE 11th International Symposium on},
  pages={1279--1282},
  year={2014},
  organization={IEEE}
}

@inproceedings{zhou2014classification,
  title={Classification of histology sections via multispectral convolutional sparse coding},
  author={Zhou, Yin and Chang, Hang and Barner, Kenneth and Spellman, Paul and Parvin, Bahram},
  booktitle={Proceedings of the IEEE Conference on Computer Vision and Pattern Recognition},
  pages={3081--3088},
  year={2014}
}

@article{goto2015use,
  title={Use of hyperspectral imaging technology to develop a diagnostic support system for gastric cancer},
  author={Goto, Atsushi and Nishikawa, Jun and Kiyotoki, Shu and Nakamura, Munetaka and Nishimura, Junichi and Okamoto, Takeshi and Ogihara, Hiroyuki and Fujita, Yusuke and Hamamoto, Yoshihiko and Sakaida, Isao},
  journal={Journal of biomedical optics},
  volume={20},
  number={1},
  pages={016017},
  year={2015},
  publisher={International Society for Optics and Photonics}
}

@article{kopriva2015unsupervised,
  title={Unsupervised segmentation of low-contrast multichannel images: discrimination of tissue components in microscopic images of unstained specimens},
  author={Kopriva, Ivica and Had{\v{z}}ija, Marijana Popovi{\'c} and Had{\v{z}}ija, Mirko and Aralica, Gorana},
  journal={Scientific reports},
  volume={5},
  pages={11576},
  year={2015},
  publisher={Nature Publishing Group}
}

@article{lu2014medical,
  title={Medical hyperspectral imaging: a review},
  author={Lu, Guolan and Fei, Baowei},
  journal={Journal of biomedical optics},
  volume={19},
  number={1},
  pages={010901},
  year={2014},
  publisher={International Society for Optics and Photonics}
}

@article{bautista2012digital,
  title={Digital simulation of staining in histopathology multispectral images: enhancement and linear transformation of spectral transmittance},
  author={Bautista, Pinky A and Yagi, Yukako},
  journal={Journal of Biomedical Optics},
  volume={17},
  number={5},
  pages={056013},
  year={2012},
  publisher={International Society for Optics and Photonics}
}

@inproceedings{zhao2017dual,
  title={Dual-agent gans for photorealistic and identity preserving profile face synthesis},
  author={Zhao, Jian and Xiong, Lin and Jayashree, Panasonic Karlekar and Li, Jianshu and Zhao, Fang and Wang, Zhecan and Pranata, Panasonic Sugiri and Shen, Panasonic Shengmei and Yan, Shuicheng and Feng, Jiashi},
  booktitle={Advances in Neural Information Processing Systems},
  pages={66--76},
  year={2017}
}

@inproceedings{osokin2017gans,
  title={GANs for biological image synthesis},
  author={Osokin, Anton and Chessel, Anatole and Salas, Rafael E Carazo and Vaggi, Federico},
  booktitle={Computer Vision (ICCV), 2017 IEEE International Conference on},
  pages={2252--2261},
  year={2017},
  organization={IEEE}
}

@inproceedings{ledig2017photo,
  title={Photo-Realistic Single Image Super-Resolution Using a Generative Adversarial Network.},
  author={Ledig, Christian and Theis, Lucas and Husz{\'a}r, Ferenc and Caballero, Jose and Cunningham, Andrew and Acosta, Alejandro and Aitken, Andrew P and Tejani, Alykhan and Totz, Johannes and Wang, Zehan and others},
  booktitle={CVPR},
  volume={2},
  number={3},
  pages={4},
  year={2017}
}

@inproceedings{wu2016learning,
  title={Learning a probabilistic latent space of object shapes via 3d generative-adversarial modeling},
  author={Wu, Jiajun and Zhang, Chengkai and Xue, Tianfan and Freeman, Bill and Tenenbaum, Josh},
  booktitle={Advances in Neural Information Processing Systems},
  pages={82--90},
  year={2016}
}

@inproceedings{nguyen2017plug,
  title={Plug \& Play Generative Networks: Conditional Iterative Generation of Images in Latent Space.},
  author={Nguyen, Anh and Clune, Jeff and Bengio, Yoshua and Dosovitskiy, Alexey and Yosinski, Jason},
  booktitle={CVPR},
  volume={2},
  number={5},
  pages={7},
  year={2017}
}

@article{mathieu2015deep,
  title={Deep multi-scale video prediction beyond mean square error},
  author={Mathieu, Michael and Couprie, Camille and LeCun, Yann},
  journal={arXiv preprint arXiv:1511.05440},
  year={2015}
}

@inproceedings{denton2015deep,
  title={Deep generative image models using a￼ laplacian pyramid of adversarial networks},
  author={Denton, Emily L and Chintala, Soumith and Fergus, Rob and others},
  booktitle={Advances in neural information processing systems},
  pages={1486--1494},
  year={2015}
}

@article{im2016generating,
  title={Generating images with recurrent adversarial networks},
  author={Im, Daniel Jiwoong and Kim, Chris Dongjoo and Jiang, Hui and Memisevic, Roland},
  journal={arXiv preprint arXiv:1602.05110},
  year={2016}
}


@inproceedings{wang2017adversarial,
  title={Adversarial neural networks for basal membrane segmentation of microinvasive cervix carcinoma in histopathology images},
  author={Wang, Du and Gu, Chaochen and Wu, Kaijie and Guan, Xinping},
  booktitle={Machine Learning and Cybernetics (ICMLC), 2017 International Conference on},
  volume={2},
  pages={385--389},
  year={2017},
  organization={IEEE}
}

@inproceedings{bayramoglu2017towards,
  title={Towards Virtual H\&E Staining of Hyperspectral Lung Histology Images Using Conditional Generative Adversarial Networks.},
  author={Bayramoglu, Neslihan and Kaakinen, Mika and Eklund, Lauri and Heikkil{\"a}, Janne},
  booktitle={ICCV Workshops},
  pages={64--71},
  year={2017}
}
@article{hu2017unsupervised,
  title={Unsupervised Learning for Cell-level Visual Representation in Histopathology Images with Generative Adversarial Networks},
  author={Hu, Bo and Tang, Ye and Chang, Eric I and Fan, Yubo and Lai, Maode and Xu, Yan and others},
  journal={arXiv preprint arXiv:1711.11317},
  year={2017}
}
@inproceedings{zanjani2018stain,
  title={Stain normalization of histopathology images using generative adversarial networks},
  author={Zanjani, Farhad Ghazvinian and Zinger, Svitlana and Bejnordi, Babak Ehteshami and van der Laak, Jeroen AWM and others},
  booktitle={Biomedical Imaging (ISBI 2018), 2018 IEEE 15th International Symposium on},
  pages={573--577},
  year={2018},
  organization={IEEE}
}
@article{bentaieb2018adversarial,
  title={Adversarial stain transfer for histopathology image analysis},
  author={Bentaieb, A{\"\i}cha and Hamarneh, Ghassan},
  journal={IEEE transactions on medical imaging},
  volume={37},
  number={3},
  pages={792--802},
  year={2018},
  publisher={IEEE}
}
@article{shaban2018staingan,
  title={StainGAN: Stain Style Transfer for Digital Histological Images},
  author={Shaban, M Tarek and Baur, Christoph and Navab, Nassir and Albarqouni, Shadi},
  journal={arXiv preprint arXiv:1804.01601},
  year={2018}
}
@article{zanjani2018histopathology,
  title={Histopathology Stain-Color Normalization Using Deep Generative Models},
  author={Zanjani, Farhad G and Zinger, Svitlana and Bejnordi, Babak E and van der Laak, Jeroen AWM and others},
  year={2018}
}
@article{zanjani2018histopathology,
  title={Histopathology Stain-Color Normalization Using Deep Generative Models},
  author={Zanjani, Farhad G and Zinger, Svitlana and Bejnordi, Babak E and van der Laak, Jeroen AWM and others},
  year={2018}
}
@incollection{lafarge2017domain,
  title={Domain-adversarial neural networks to address the appearance variability of histopathology images},
  author={Lafarge, Maxime W and Pluim, Josien PW and Eppenhof, Koen AJ and Moeskops, Pim and Veta, Mitko},
  booktitle={Deep Learning in Medical Image Analysis and Multimodal Learning for Clinical Decision Support},
  pages={83--91},
  year={2017},
  publisher={Springer}
}

@article{hou2017unsupervised,
  title={Unsupervised Histopathology Image Synthesis},
  author={Hou, Le and Agarwal, Ayush and Samaras, Dimitris and Kurc, Tahsin M and Gupta, Rajarsi R and Saltz, Joel H},
  journal={arXiv preprint arXiv:1712.05021},
  year={2017}
}


@article{bartels1992bayesian,
  title={Bayesian belief networks in quantitative histopathology.},
  author={Bartels, PH and Thompson, D and Bibbo, M and Weber, JE},
  journal={Analytical and quantitative cytology and histology},
  volume={14},
  number={6},
  pages={459--473},
  year={1992}
}

@article{mouroutis1998robust,
  title={Robust cell nuclei segmentation using statistical modelling},
  author={Mouroutis, Theodoros and Roberts, Stephen J and Bharath, Anil A},
  journal={Bioimaging},
  volume={6},
  number={2},
  pages={79--91},
  year={1998},
  publisher={Wiley Online Library}
}

@inproceedings{gurcan2006image,
  title={Image analysis for neuroblastoma classification: segmentation of cell nuclei},
  author={Gurcan, Metin N and Pan, Tony and Shimada, Hiro and Saltz, Joel},
  booktitle={Engineering in Medicine and Biology Society, 2006. EMBS'06. 28th Annual International Conference of the IEEE},
  pages={4844--4847},
  year={2006},
  organization={IEEE}
}

@article{al2010texture,
  title={Texture measures combination for improved meningioma classification of histopathological images},
  author={Al-Kadi, Omar S},
  journal={Pattern recognition},
  volume={43},
  number={6},
  pages={2043--2053},
  year={2010},
  publisher={Elsevier}
}

@inproceedings{kong2011towards,
  title={Towards building computerized image analysis framework for nucleus discrimination in microscopy images of diffuse glioma},
  author={Kong, Jun and Cooper, Lee and Kurc, Tahsin and Brat, Daniel and Saltz, Joel},
  booktitle={Engineering in Medicine and Biology Society, EMBC, 2011 Annual International Conference of the IEEE},
  pages={6605--6608},
  year={2011},
  organization={IEEE}
}

@inproceedings{street1993nuclear,
  title={Nuclear feature extraction for breast tumor diagnosis},
  author={Street, W Nick and Wolberg, William H and Mangasarian, Olvi L},
  booktitle={Biomedical Image Processing and Biomedical Visualization},
  volume={1905},
  pages={861--871},
  year={1993},
  organization={International Society for Optics and Photonics}
}

@article{lomenie2012point,
  title={Point set morphological filtering and semantic spatial configuration modeling: Application to microscopic image and bio-structure analysis},
  author={Lom{\'e}nie, Nicolas and Racoceanu, Daniel},
  journal={Pattern Recognition},
  volume={45},
  number={8},
  pages={2894--2911},
  year={2012},
  publisher={Elsevier}
}

@inproceedings{he2008novel,
  title={A novel shape prior based segmentation of touching or overlapping ellipse-like nuclei},
  author={He, Xiaorong and Liao, Qingmin},
  booktitle={Medical Imaging 2008: Image Processing},
  volume={6914},
  pages={69141T},
  year={2008},
  organization={International Society for Optics and Photonics}
}

@article{huang2010effective,
  title={Effective segmentation and classification for HCC biopsy images},
  author={Huang, Po-Whei and Lai, Yan-Hao},
  journal={Pattern Recognition},
  volume={43},
  number={4},
  pages={1550--1563},
  year={2010},
  publisher={Elsevier}
}
@article{di2010automated,
  title={Automated segmentation of tissue images for computerized IHC analysis},
  author={Di Cataldo, Santa and Ficarra, Elisa and Acquaviva, Andrea and Macii, Enrico},
  journal={Computer methods and programs in biomedicine},
  volume={100},
  number={1},
  pages={1--15},
  year={2010},
  publisher={Elsevier}
}

@inproceedings{ali2011adaptive,
  title={Adaptive energy selective active contour with shape priors for nuclear segmentation and gleason grading of prostate cancer},
  author={Ali, Sahirzeeshan and Veltri, Robert and Epstein, Jonathan I and Christudass, Christhunesa and Madabhushi, Anant},
  booktitle={International Conference on Medical Image Computing and Computer-Assisted Intervention},
  pages={661--669},
  year={2011},
  organization={Springer}
}
﻿

@article{sahiner1996classification,
  title={Classification of mass and normal breast tissue: a convolution neural network classifier with spatial domain and texture images},
  author={Sahiner, Berkman and Chan, Heang-Ping and Petrick, Nicholas and Wei, Datong and Helvie, Mark A and Adler, Dorit D and Goodsitt, Mitchell M},
  journal={IEEE transactions on Medical Imaging},
  volume={15},
  number={5},
  pages={598--610},
  year={1996},
  publisher={IEEE}
}

@inproceedings{cruz2013deep,
  title={A deep learning architecture for image representation, visual interpretability and automated basal-cell carcinoma cancer detection},
  author={Cruz-Roa, Angel Alfonso and Ovalle, John Edison Arevalo and Madabhushi, Anant and Osorio, Fabio Augusto Gonz{\'a}lez},
  booktitle={International Conference on Medical Image Computing and Computer-Assisted Intervention},
  pages={403--410},
  year={2013},
  organization={Springer}
}

@article{malon2013classification,
  title={Classification of mitotic figures with convolutional neural networks and seeded blob features},
  author={Malon, Christopher D and Cosatto, Eric},
  journal={Journal of pathology informatics},
  volume={4},
  year={2013},
  publisher={Medknow Publications}
}


@article{wang2014mitosis,
  title={Mitosis detection in breast cancer pathology images by combining handcrafted and convolutional neural network features},
  author={Wang, Haibo and Roa, Angel Cruz and Basavanhally, Ajay N and Gilmore, Hannah L and Shih, Natalie and Feldman, Mike and Tomaszewski, John and Gonzalez, Fabio and Madabhushi, Anant},
  journal={Journal of Medical Imaging},
  volume={1},
  number={3},
  pages={034003},
  year={2014},
  publisher={International Society for Optics and Photonics}
}

@inproceedings{fonseca2015automatic,
  title={Automatic breast density classification using a convolutional neural network architecture search procedure},
  author={Fonseca, Pablo and Mendoza, Julio and Wainer, Jacques and Ferrer, Jose and Pinto, Joseph and Guerrero, Jorge and Castaneda, Benjamin},
  booktitle={Medical Imaging 2015: Computer-Aided Diagnosis},
  volume={9414},
  pages={941428},
  year={2015},
  organization={International Society for Optics and Photonics}
}

@inproceedings{fonseca2015automatic,
  title={Automatic breast density classification using a convolutional neural network architecture search procedure},
  author={Fonseca, Pablo and Mendoza, Julio and Wainer, Jacques and Ferrer, Jose and Pinto, Joseph and Guerrero, Jorge and Castaneda, Benjamin},
  booktitle={Medical Imaging 2015: Computer-Aided Diagnosis},
  volume={9414},
  pages={941428},
  year={2015},
  organization={International Society for Optics and Photonics}
}

@inproceedings{ronneberger2015u,
  title={U-net: Convolutional networks for biomedical image segmentation},
  author={Ronneberger, Olaf and Fischer, Philipp and Brox, Thomas},
  booktitle={International Conference on Medical image computing and computer-assisted intervention},
  pages={234--241},
  year={2015},
  organization={Springer}
}

@inproceedings{shkolyar2015automatic,
  title={Automatic detection of cell divisions (mitosis) in live-imaging microscopy images using convolutional neural networks},
  author={Shkolyar, Anat and Gefen, Amit and Benayahu, Dafna and Greenspan, Hayit},
  booktitle={Engineering in Medicine and Biology Society (EMBC), 2015 37th Annual International Conference of the IEEE},
  pages={743--746},
  year={2015},
  organization={IEEE}
}

@article{song2015accurate,
  title={Accurate segmentation of cervical cytoplasm and nuclei based on multiscale convolutional network and graph partitioning},
  author={Song, Youyi and Zhang, Ling and Chen, Siping and Ni, Dong and Lei, Baiying and Wang, Tianfu},
  journal={IEEE Transactions on Biomedical Engineering},
  volume={62},
  number={10},
  pages={2421--2433},
  year={2015},
  publisher={IEEE}
}

@inproceedings{xie2015deep,
  title={Deep voting: A robust approach toward nucleus localization in microscopy images},
  author={Xie, Yuanpu and Kong, Xiangfei and Xing, Fuyong and Liu, Fujun and Su, Hai and Yang, Lin},
  booktitle={International Conference on Medical Image Computing and Computer-Assisted Intervention},
  pages={374--382},
  year={2015},
  organization={Springer}
}

@inproceedings{xie2015beyond,
  title={Beyond classification: structured regression for robust cell detection using convolutional neural network},
  author={Xie, Yuanpu and Xing, Fuyong and Kong, Xiangfei and Su, Hai and Yang, Lin},
  booktitle={International Conference on Medical Image Computing and Computer-Assisted Intervention},
  pages={358--365},
  year={2015},
  organization={Springer}
}


@article{litjens2016deep,
  title={Deep learning as a tool for increased accuracy and efficiency of histopathological diagnosis},
  author={Litjens, Geert and S{\'a}nchez, Clara I and Timofeeva, Nadya and Hermsen, Meyke and Nagtegaal, Iris and Kovacs, Iringo and Hulsbergen-Van De Kaa, Christina and Bult, Peter and Van Ginneken, Bram and Van Der Laak, Jeroen},
  journal={Scientific reports},
  volume={6},
  pages={26286},
  year={2016},
  publisher={Nature Publishing Group}
}

@article{gurcan2009histopathological,
  title={Histopathological image analysis: A review},
  author={Gurcan, Metin N and Boucheron, Laura E and Can, Ali and Madabhushi, Anant and Rajpoot, Nasir M and Yener, Bulent},
  journal={IEEE reviews in biomedical engineering},
  volume={2},
  pages={147--171},
  year={2009},
  publisher={IEEE}
}

@article{fine2008evaluation,
  title={Evaluation of whole slide image immunohistochemistry interpretation in challenging prostate needle biopsies},
  author={Fine, Jeffrey L and Grzybicki, Dana M and Silowash, Russell and Ho, Jonhan and Gilbertson, John R and Anthony, Leslie and Wilson, Robb and Parwani, Anil V and Bastacky, Sheldon I and Epstein, Jonathan I and others},
  journal={Human pathology},
  volume={39},
  number={4},
  pages={564--572},
  year={2008},
  publisher={Elsevier}
}

@article{manion2008mandatory,
  title={Mandatory second opinion in surgical pathology referral material: clinical consequences of major disagreements},
  author={Manion, Elizabeth and Cohen, Michael B and Weydert, Jamie},
  journal={The American journal of surgical pathology},
  volume={32},
  number={5},
  pages={732--737},
  year={2008},
  publisher={LWW}

@misc{woolgar2011trustworthy,
  title={How trustworthy is a diagnosis in head and neck surgical pathology? A consideration of diagnostic discrepancies (errors)},
  author={Woolgar, Julia A and Ferlito, Alfio and Devaney, Kenneth O and Rinaldo, Alessandra and Barnes, Leon},
  year={2011},
  publisher={Springer}
}

@article{ho2006use,
  title={Use of whole slide imaging in surgical pathology quality assurance: design and pilot validation studies},
  author={Ho, Jonhan and Parwani, Anil V and Jukic, Drazen M and Yagi, Yukako and Anthony, Leslie and Gilbertson, John R},
  journal={Human pathology},
  volume={37},
  number={3},
  pages={322--331},
  year={2006},
  publisher={Elsevier}
}

@article{weinstein2009overview,
  title={Overview of telepathology, virtual microscopy, and whole slide imaging: prospects for the future},
  author={Weinstein, Ronald S and Graham, Anna R and Richter, Lynne C and Barker, Gail P and Krupinski, Elizabeth A and Lopez, Ana Maria and Erps, Kristine A and Bhattacharyya, Achyut K and Yagi, Yukako and Gilbertson, John R},
  journal={Human pathology},
  volume={40},
  number={8},
  pages={1057--1069},
  year={2009},
  publisher={Elsevier}
}

@article{velez2008evaluation,
  title={Evaluation of 2 whole-slide imaging applications in dermatopathology},
  author={Velez, Nicole and Jukic, Drazen and Ho, Jonhan},
  journal={Human pathology},
  volume={39},
  number={9},
  pages={1341--1349},
  year={2008},
  publisher={Elsevier}
}

@article{huisman2010creation,
  title={Creation of a fully digital pathology slide archive by high-volume tissue slide scanning},
  author={Huisman, Andr{\'e} and Looijen, Arnoud and van den Brink, Steven M and van Diest, Paul J},
  journal={Human pathology},
  volume={41},
  number={5},
  pages={751--757},
  year={2010},
  publisher={Elsevier}
}


@article{depeursinge2014three,
  title={Three-dimensional solid texture analysis in biomedical imaging: review and opportunities},
  author={Depeursinge, Adrien and Foncubierta-Rodriguez, Antonio and Van De Ville, Dimitri and M{\"u}ller, Henning},
  journal={Medical image analysis},
  volume={18},
  number={1},
  pages={176--196},
  year={2014},
  publisher={Elsevier}
}

@inproceedings{wu2015detection,
  title={Detection of blur artifacts in histopathological whole-slide images of endomyocardial biopsies},
  author={Wu, Hang and Phan, John H and Bhatia, Ajay K and Cundiff, Caitlin A and Shehata, Bahig M and Wang, May D},
  booktitle={Engineering in Medicine and Biology Society (EMBC), 2015 37th Annual International Conference of the IEEE},
  pages={727--730},
  year={2015},
  organization={IEEE}
}

@article{kothari2013eliminating,
  title={Eliminating tissue-fold artifacts in histopathological whole-slide images for improved image-based prediction of cancer grade},
  author={Kothari, Sonal and Phan, John H and Wang, May D},
  journal={Journal of pathology informatics},
  volume={4},
  year={2013},
  publisher={Medknow Publications}
}

@incollection{lafarge2017domain,
  title={Domain-adversarial neural networks to address the appearance variability of histopathology images},
  author={Lafarge, Maxime W and Pluim, Josien PW and Eppenhof, Koen AJ and Moeskops, Pim and Veta, Mitko},
  booktitle={Deep Learning in Medical Image Analysis and Multimodal Learning for Clinical Decision Support},
  pages={83--91},
  year={2017},
  publisher={Springer}
}

@article{lin2017scannet,
  title={ScanNet: A Fast and Dense Scanning Framework for Metastatic Breast Cancer Detection from Whole-Slide Images},
  author={Lin, Huangjing and Chen, Hao and Dou, Qi and Wang, Liansheng and Qin, Jing and Heng, Pheng-Ann},
  journal={arXiv preprint arXiv:1707.09597},
  year={2017}
}

@article{ehteshami2015stain,
  title={Stain specific standardization of whole-slide histopathological images},
  author={Ehteshami Bejnordi, B and Litjens, GJ and Timofeeva, N and Otte-Holler, I and Homeyer, A and Karssemeijer, N and van der Laak, JA},
  year={2015}
}

@inproceedings{ciompi2017importance,
  title={The importance of stain normalization in colorectal tissue classification with convolutional networks},
  author={Ciompi, Francesco and Geessink, Oscar and Bejnordi, Babak Ehteshami and de Souza, Gabriel Silva and Baidoshvili, Alexi and Litjens, Geert and van Ginneken, Bram and Nagtegaal, Iris and van der Laak, Jeroen},
  booktitle={Biomedical Imaging (ISBI 2017), 2017 IEEE 14th International Symposium on},
  pages={160--163},
  year={2017},
  organization={IEEE}
}

@article{khan2014nonlinear,
  title={A nonlinear mapping approach to stain normalization in digital histopathology images using image-specific color deconvolution},
  author={Khan, Adnan Mujahid and Rajpoot, Nasir and Treanor, Darren and Magee, Derek},
  journal={IEEE Transactions on Biomedical Engineering},
  volume={61},
  number={6},
  pages={1729--1738},
  year={2014},
  publisher={IEEE}
}

@article{cho2017neural,
  title={Neural Stain-Style Transfer Learning using GAN for Histopathological Images},
  author={Cho, Hyungjoo and Lim, Sungbin and Choi, Gunho and Min, Hyunseok},
  journal={arXiv preprint arXiv:1710.08543},
  year={2017}
}

@article{li2018large,
  title={Large-scale retrieval for medical image analytics: A comprehensive review},
  author={Li, Zhongyu and Zhang, Xiaofan and M{\"u}ller, Henning and Zhang, Shaoting},
  journal={Medical image analysis},
  volume={43},
  pages={66--84},
  year={2018},
  publisher={Elsevier}


@article{wang2016deep,
  title={Deep learning for identifying metastatic breast cancer},
  author={Wang, Dayong and Khosla, Aditya and Gargeya, Rishab and Irshad, Humayun and Beck, Andrew H},
  journal={arXiv preprint arXiv:1606.05718},
  year={2016}
}


@article{mungle2017mrf,
  title={MRF-ANN: a machine learning approach for automated ER scoring of breast cancer immunohistochemical images},
  author={Mungle, T and Tewary, S and Das, DK and Arun, I and Basak, B and Agarwal, S and Ahmed, R and Chatterjee, S and Chakraborty, C},
  journal={Journal of microscopy},
  volume={267},
  number={2},
  pages={117--129},
  year={2017},
  publisher={Wiley Online Library}
}

@inproceedings{wang2015exploring,
  title={Exploring automatic prostate histopathology image gleason grading via local structure modeling},
  author={Wang, Daihou and Foran, David J and Ren, Jian and Zhong, Hua and Kim, Isaac Y and Qi, Xin},
  booktitle={Engineering in Medicine and Biology Society (EMBC), 2015 37th Annual International Conference of the IEEE},
  pages={2649--2652},
  year={2015},
  organization={IEEE}
}

@article{liu2017detecting,
  title={Detecting cancer metastases on gigapixel pathology images},
  author={Liu, Yun and Gadepalli, Krishna and Norouzi, Mohammad and Dahl, George E and Kohlberger, Timo and Boyko, Aleksey and Venugopalan, Subhashini and Timofeev, Aleksei and Nelson, Philip Q and Corrado, Greg S and others},
  journal={arXiv preprint arXiv:1703.02442},
  year={2017}
}

@article{wollmann2017automatic,
  title={Automatic breast cancer grading in lymph nodes using a deep neural network},
  author={Wollmann, Thomas and Rohr, Karl},
  journal={arXiv preprint arXiv:1707.07565},
  year={2017}
}


@article{russakovsky2015imagenet,
  title={Imagenet large scale visual recognition challenge},
  author={Russakovsky, Olga and Deng, Jia and Su, Hao and Krause, Jonathan and Satheesh, Sanjeev and Ma, Sean and Huang, Zhiheng and Karpathy, Andrej and Khosla, Aditya and Bernstein, Michael and others},
  journal={International Journal of Computer Vision},
  volume={115},
  number={3},
  pages={211--252},
  year={2015},
  publisher={Springer}
}


@article{gutman2016skin,
  title={Skin lesion analysis toward melanoma detection: A challenge at the international symposium on biomedical imaging (ISBI) 2016, hosted by the international skin imaging collaboration (ISIC)},
  author={Gutman, David and Codella, Noel CF and Celebi, Emre and Helba, Brian and Marchetti, Michael and Mishra, Nabin and Halpern, Allan},
  journal={arXiv preprint arXiv:1605.01397},
  year={2016}
}

@article{lonsdale2013genotype,
  title={The genotype-tissue expression (GTEx) project},
  author={Lonsdale, John and Thomas, Jeffrey and Salvatore, Mike and Phillips, Rebecca and Lo, Edmund and Shad, Saboor and Hasz, Richard and Walters, Gary and Garcia, Fernando and Young, Nancy and others},
  journal={Nature genetics},
  volume={45},
  number={6},
  pages={580},
  year={2013},
  publisher={Nature Publishing Group}
}

@article{komura2017machine,
  title={Machine learning methods for histopathological image analysis},
  author={Komura, Daisuke and Ishikawa, Shumpei},
  journal={arXiv preprint arXiv:1709.00786},
  year={2017}
}

@article{komura2017machine,
  title={Machine learning methods for histopathological image analysis},
  author={Komura, Daisuke and Ishikawa, Shumpei},
  journal={arXiv preprint arXiv:1709.00786},
  year={2017}
}

@inproceedings{gupta2017breast,
  title={Breast Cancer Histopathological Image Classification: Is Magnification Important?},
  author={Gupta, Vibha and Bhavsar, Arnav},
  booktitle={Proceedings of the IEEE Conference on Computer Vision and Pattern Recognition Workshops},
  pages={17--24},
  year={2017}
}

@article{zhao2017automatic,
  title={Automatic detection and classification of leukocytes using convolutional neural networks},
  author={Zhao, Jianwei and Zhang, Minshu and Zhou, Zhenghua and Chu, Jianjun and Cao, Feilong},
  journal={Medical \& biological engineering \& computing},
  volume={55},
  number={8},
  pages={1287--1301},
  year={2017},
  publisher={Springer}
}
@inproceedings{yang20163d,
  title={3d segmentation of glial cells using fully convolutional networks and k-terminal cut},
  author={Yang, Lin and Zhang, Yizhe and Guldner, Ian H and Zhang, Siyuan and Chen, Danny Z},
  booktitle={International Conference on Medical Image Computing and Computer-Assisted Intervention},
  pages={658--666},
  year={2016},
  organization={Springer}
}

@inproceedings{wang2016subtype,
  title={Subtype cell detection with an accelerated deep convolution neural network},
  author={Wang, Sheng and Yao, Jiawen and Xu, Zheng and Huang, Junzhou},
  booktitle={International Conference on Medical Image Computing and Computer-Assisted Intervention},
  pages={640--648},
  year={2016},
  organization={Springer}
}

@inproceedings{veta2016cutting,
  title={Cutting out the middleman: measuring nuclear area in histopathology slides without segmentation},
  author={Veta, Mitko and Van Diest, Paul J and Pluim, Josien PW},
  booktitle={International Conference on Medical Image Computing and Computer-Assisted Intervention},
  pages={632--639},
  year={2016},
  organization={Springer}
}

@article{turkki2016antibody,
  title={Antibody-supervised deep learning for quantification of tumor-infiltrating immune cells in hematoxylin and eosin stained breast cancer samples},
  author={Turkki, Riku and Linder, Nina and Kovanen, Panu E and Pellinen, Teijo and Lundin, Johan},
  journal={Journal of pathology informatics},
  volume={7},
  year={2016},
  publisher={Wolters Kluwer--Medknow Publications}
}
@article{romo2016automated,
  title={Automated tubule nuclei quantification and correlation with oncotype DX risk categories in ER+ breast cancer whole slide images},
  author={Romo-Bucheli, David and Janowczyk, Andrew and Gilmore, Hannah and Romero, Eduardo and Madabhushi, Anant},
  journal={Scientific reports},
  volume={6},
  pages={32706},
  year={2016},
  publisher={Nature Publishing Group}
}
@inproceedings{phan2016transfer,
  title={Transfer learning of a convolutional neural network for HEp-2 cell image classification},
  author={Phan, Ha Tran Hong and Kumar, Ashnil and Kim, Jinman and Feng, Dagan},
  booktitle={Biomedical Imaging (ISBI), 2016 IEEE 13th International Symposium on},
  pages={1208--1211},
  year={2016},
  organization={IEEE}
}

@inproceedings{mishra2016structure,
  title={Structure-based assessment of cancerous mitochondria using deep networks},
  author={Mishra, Manish and Schmitt, Sabine and Wang, Lichao and Strasser, Michael K and Marr, Carsten and Navab, Nassir and Zischka, Hans and Peng, Tingying},
  booktitle={Biomedical Imaging (ISBI), 2016 IEEE 13th International Symposium on},
  pages={545--548},
  year={2016},
  organization={IEEE}
}

@inproceedings{mao2016hierarchical,
  title={A hierarchical convolutional neural network for mitosis detection in phase-contrast microscopy images},
  author={Mao, Yunxiang and Yin, Zhaozheng},
  booktitle={International Conference on Medical Image Computing and Computer-Assisted Intervention},
  pages={685--692},
  year={2016},
  organization={Springer}
}

@inproceedings{kashif2016handcrafted,
  title={Handcrafted features with convolutional neural networks for detection of tumor cells in histology images},
  author={Kashif, Muhammad Nasim and Raza, Shan E Ahmed and Sirinukunwattana, Korsuk and Arif, Muhammmad and Rajpoot, Nasir},
  booktitle={Biomedical Imaging (ISBI), 2016 IEEE 13th International Symposium on},
  pages={1029--1032},
  year={2016},
  organization={IEEE}
}

@article{janowczyk2016resolution,
  title={A resolution adaptive deep hierarchical (RADHicaL) learning scheme applied to nuclear segmentation of digital pathology images},
  author={Janowczyk, Andrew and Doyle, Scott and Gilmore, Hannah and Madabhushi, Anant},
  journal={Computer Methods in Biomechanics and Biomedical Engineering: Imaging \& Visualization},
  pages={1--7},
  year={2016},
  publisher={Taylor \& Francis}
}

@incollection{han2016hep,
  title={HEp-2 cell classification using K-support spatial pooling in deep CNNs},
  author={Han, Xian-Hua and Lei, Jianmei and Chen, Yen-Wei},
  booktitle={Deep Learning and Data Labeling for Medical Applications},
  pages={3--11},
  year={2016},
  publisher={Springer}
}

@article{gao2017hep,
  title={Hep-2 cell image classification with deep convolutional neural networks},
  author={Gao, Zhimin and Wang, Lei and Zhou, Luping and Zhang, Jianjia},
  journal={IEEE journal of biomedical and health informatics},
  volume={21},
  number={2},
  pages={416--428},
  year={2017},
  publisher={IEEE}
}

@inproceedings{chen2016automated,
  title={Automated mitosis detection with deep regression networks},
  author={Chen, Hao and Wang, Xi and Heng, Pheng Ann},
  booktitle={Biomedical Imaging (ISBI), 2016 IEEE 13th International Symposium on},
  pages={1204--1207},
  year={2016},
  organization={IEEE}
}
@article{bauer2016multi,
  title={Multi-organ cancer classification and survival analysis},
  author={Bauer, Stefan and Carion, Nicolas and Sch{\"u}ffler, Peter and Fuchs, Thomas and Wild, Peter and Buhmann, Joachim M},
  journal={arXiv preprint arXiv:1606.00897},
  year={2016}
}

@inproceedings{ciresan2012deep,
  title={Deep neural networks segment neuronal membranes in electron microscopy images},
  author={Ciresan, Dan and Giusti, Alessandro and Gambardella, Luca M and Schmidhuber, J{\"u}rgen},
  booktitle={Advances in neural information processing systems},
  pages={2843--2851},
  year={2012}
}

@article{apou2016detection,
  title={Detection of lobular structures in normal breast tissue},
  author={Apou, Gr{\'e}gory and Schaadt, Nadine S and Naegel, Beno{\^\i}t and Forestier, Germain and Sch{\"o}nmeyer, Ralf and Feuerhake, Friedrich and Wemmert, C{\'e}dric and Grote, Anne},
  journal={Computers in biology and medicine},
  volume={74},
  pages={91--102},
  year={2016},
  publisher={Elsevier}
}

@inproceedings{chen2016combining,
  title={Combining fully convolutional and recurrent neural networks for 3d biomedical image segmentation},
  author={Chen, Jianxu and Yang, Lin and Zhang, Yizhe and Alber, Mark and Chen, Danny Z},
  booktitle={Advances in Neural Information Processing Systems},
  pages={3036--3044},
  year={2016}
}

@inproceedings{cciccek20163d,
  title={3D U-Net: learning dense volumetric segmentation from sparse annotation},
  author={{\c{C}}i{\c{c}}ek, {\"O}zg{\"u}n and Abdulkadir, Ahmed and Lienkamp, Soeren S and Brox, Thomas and Ronneberger, Olaf},
  booktitle={International Conference on Medical Image Computing and Computer-Assisted Intervention},
  pages={424--432},
  year={2016},
  organization={Springer}
}

@incollection{drozdzal2016importance,
  title={The importance of skip connections in biomedical image segmentation},
  author={Drozdzal, Michal and Vorontsov, Eugene and Chartrand, Gabriel and Kadoury, Samuel and Pal, Chris},
  booktitle={Deep Learning and Data Labeling for Medical Applications},
  pages={179--187},
  year={2016},
  publisher={Springer}
}

@inproceedings{li2016gland,
  title={Gland segmentation in colon histology images using hand-crafted features and convolutional neural networks},
  author={Li, Wenqi and Manivannan, Siyamalan and Akbar, Shazia and Zhang, Jianguo and Trucco, Emanuele and McKenna, Stephen J},
  booktitle={Biomedical Imaging (ISBI), 2016 IEEE 13th International Symposium on},
  pages={1405--1408},
  year={2016},
  organization={IEEE}
}

@article{teikari2016deep,
  title={Deep learning convolutional networks for multiphoton microscopy vasculature segmentation},
  author={Teikari, Petteri and Santos, Marc and Poon, Charissa and Hynynen, Kullervo},
  journal={arXiv preprint arXiv:1606.02382},
  year={2016}
}
@article{nalisnik2017interactive,
  title={Interactive phenotyping of large-scale histology imaging data with HistomicsML},
  author={Nalisnik, Michael and Amgad, Mohamed and Lee, Sanghoon and Halani, Sameer H and Vega, Jose Enrique Velazquez and Brat, Daniel J and Gutman, David A and Cooper, Lee AD},
  journal={Scientific Reports},
  volume={7},
  number={1},
  pages={14588},
  year={2017},
  publisher={Nature Publishing Group}
}
@article{brunye2014eye,
  title={Eye movements as an index of pathologist visual expertise: a pilot study},
  author={Brunye, Tad T and Carney, Patricia A and Allison, Kimberly H and Shapiro, Linda G and Weaver, Donald L and Elmore, Joann G},
  journal={PloS one},
  volume={9},
  number={8},
  pages={e103447},
  year={2014},
  publisher={Public Library of Science}
}

@article{raghunath2012mouse,
[truncated: 432,195 more chars]
